# Supplementary material for: Individual-specific associations between warble song notes and body movements in budgerigar courtship displays
Source: Biol Open. 2024 Oct 21;13(10):bio060497. doi: 10.1242/bio.060497 (PMC11552614; doi:10.1242/bio.060497)
Supplement: Table S3. [file biolopen-13-060497-TableS3.xlsx]

## Sheet: Audio
Bird ID	Bout Number	Start Time	End Time	Note Type
13	1	0.577	0.702	b
13	1	0.736	0.911	b
13	1	0.926	1.236	b
13	1	1.272	1.449	b
13	1	1.525	1.553	e
13	1	1.793	1.913	e
13	1	1.939	1.998	e
13	1	2.024	2.125	b
13	1	2.247	2.279	m
13	1	2.73	2.856	e
13	1	2.892	3.042	b
13	1	3.083	3.216	b
13	1	3.301	3.44	e
13	1	3.667	3.743	a
13	1	3.985	4.046	e
13	1	4.31	4.34	f
13	1	4.635	4.667	f
13	1	4.953	4.977	f
13	1	5.194	5.223	e
13	1	5.399	5.58	b
13	1	6.012	6.138	c
13	1	6.179	6.243	e
13	1	6.262	6.36	b
13	1	6.489	6.51	f
13	1	6.872	6.901	e
13	1	6.927	6.99	d
13	1	7.033	7.057	e
13	1	7.064	7.21	b
13	1	7.253	7.293	e
13	1	7.345	7.371	f
13	1	7.4	7.498	b
13	1	7.522	7.607	b
13	1	7.818	8.031	b
13	1	8.219	8.341	c
13	1	8.373	8.437	e
13	1	8.461	8.543	b
13	1	8.94	8.997	e
13	1	9.254	9.317	e
13	1	9.474	9.616	b
13	1	9.618	9.805	b
13	1	10.154	10.232	e
13	1	10.243	10.298	e
13	1	10.38	10.468	b
13	1	10.603	10.631	e
13	1	10.664	10.723	d
13	1	10.764	10.797	e
13	1	10.879	10.934	e
13	1	10.964	10.997	e
13	1	11.043	11.067	f
13	1	11.101	11.134	e
13	1	11.189	11.369	b
13	1	11.855	11.893	e
13	1	11.953	11.991	e
13	1	12.065	12.343	b
13	1	12.725	12.782	e
13	1	12.879	12.971	b
13	1	12.999	13.069	b
13	1	13.126	13.189	d
13	1	13.37	13.44	e
13	1	13.551	13.642	b
13	1	13.69	13.773	m
13	1	13.98	14.134	b
13	1	14.15	14.442	b
13	1	14.732	14.862	c
13	1	14.902	14.958	e
13	1	15.472	15.605	e
13	1	15.71	15.851	e
13	1	15.95	16.165	b
13	1	16.786	16.9	e
13	1	17.32	17.366	d
13	1	17.434	17.464	e
13	1	17.495	17.586	d
13	1	17.621	17.678	d
13	1	17.751	17.81	d
13	1	17.872	17.937	d
13	1	18.076	18.092	m
13	1	18.316	18.347	m
13	1	18.804	18.865	e
13	1	18.9	18.932	d
13	1	18.935	18.991	e
13	1	19.418	19.567	c
13	1	19.571	19.647	b
13	1	19.743	19.782	e
13	1	19.787	20.026	b
13	1	20.146	20.345	b
13	1	20.54	20.556	f
13	1	20.756	20.937	b
13	1	21.292	21.423	c
13	1	21.436	21.632	b
13	1	22.19	22.332	b
13	1	22.386	22.584	b
13	1	23.628	23.757	b
13	1	23.824	24.072	b
13	1	24.09	24.236	b
13	1	24.271	24.393	c
13	1	24.389	24.478	b
13	1	25.423	25.552	b
13	1	25.606	25.737	b
13	1	25.79	25.979	b
13	1	26.077	26.19	a
13	1	26.384	26.439	a
13	1	26.696	26.753	a
13	1	27.149	27.199	a
13	1	27.531	27.659	b
13	1	27.718	27.91	b
13	1	27.962	28.215	b
13	1	28.228	28.298	d
13	1	28.319	28.424	b
13	1	28.531	28.548	f
13	1	28.722	28.964	b
13	1	29.15	29.402	b
13	1	29.67	29.816	c
13	1	29.823	29.899	b
13	1	29.901	30.047	b
13	1	30.065	30.176	b
13	1	30.182	30.285	b
13	1	30.402	30.596	b
13	1	30.799	30.914	c
13	1	30.969	31.05	e
13	1	31.054	31.165	b
13	1	31.259	31.272	f
13	1	31.572	31.635	f
13	1	31.923	31.973	f
13	1	32.193	32.315	b
13	1	32.899	32.952	d
13	1	33.017	33.041	e
13	1	33.058	33.202	b
13	1	33.054	33.34	c
13	1	33.257	33.374	b
13	1	33.468	33.49	e
13	1	33.568	33.662	e
13	1	33.686	33.777	d
13	1	33.799	33.841	e
13	1	33.978	34.115	e
13	1	34.222	34.29	a
13	1	34.521	34.575	e
13	1	34.786	34.808	f
13	1	35.087	35.209	b
13	1	35.551	35.612	e
13	1	35.634	35.778	b
13	1	35.789	35.952	b
13	1	35.948	36.072	b
13	1	36.104	36.24	b
13	1	36.24	36.37	b
13	1	36.451	36.656	b
13	1	36.739	36.9	b
13	1	37.07	37.203	e
13	1	37.444	37.567	c
13	1	37.619	37.706	d
13	1	37.708	37.802	a
13	1	37.87	37.922	a
13	1	37.996	38.159	b
13	1	38.392	38.508	c
13	1	38.543	38.608	e
13	1	38.647	38.732	b
13	1	38.854	38.87	f
13	1	39.347	39.379	e
13	1	39.501	39.628	b
13	1	39.693	39.854	b
13	1	39.909	40.148	b
13	1	40.203	40.36	b
13	1	40.452	40.471	f
13	1	40.648	40.73	e
13	1	41.266	41.293	m
13	1	41.608	41.728	e
13	1	41.731	41.837	b
13	1	41.9	42.046	b
13	1	42.133	42.354	b
13	1	42.439	42.543	e
13	1	42.55	42.648	e
13	1	42.73	42.766	a
13	1	42.837	42.949	a
13	1	43.068	43.177	a
13	1	44.859	44.983	b
13	1	45.045	45.169	b
13	2	1.2	1.292	e
13	2	1.925	2.052	b
13	2	5.426	5.483	e
13	2	5.934	6.066	b
13	2	9.268	9.397	b
13	2	10.939	11.07	b
13	2	11.912	11.967	e
13	2	12.503	12.639	b
13	2	14.285	14.414	b
13	2	15.359	15.376	f
13	2	15.966	15.983	f
13	2	16.422	16.556	b
13	2	16.842	16.972	b
13	2	17.291	17.423	b
13	2	18.056	18.086	e
13	2	18.256	18.39	b
13	2	18.677	18.806	b
13	2	19.072	19.247	b
13	2	19.702	19.765	e
13	2	19.914	20.044	b
13	2	20.288	20.43	b
13	2	21.585	21.717	b
13	2	22.947	22.966	f
13	2	23.387	23.53	b
13	2	24.247	24.266	f
13	2	24.428	24.55	b
13	2	24.831	24.958	b
13	2	25.26	25.392	b
13	2	25.736	25.872	b
13	2	26.251	26.385	c
13	2	26.406	26.493	b
13	2	26.791	26.918	b
13	2	26.971	27.123	b
13	2	27.071	27.133	a
13	2	27.237	27.267	e
13	2	27.478	27.606	e
13	2	27.665	27.803	b
13	2	27.855	28.184	b
13	2	28.293	28.323	e
13	2	28.584	28.704	e
13	2	28.771	29.094	b
13	2	29.182	29.211	e
13	2	29.282	29.324	e
13	2	29.353	29.506	b
13	2	29.508	29.643	b
13	2	29.745	29.919	b
13	2	30.024	30.046	m
13	2	30.18	30.315	b
13	2	30.429	30.649	b
13	2	30.768	30.903	b
13	2	31.024	31.438	b
13	2	31.574	31.699	b
13	2	31.809	31.831	e
13	2	32.003	32.12	b
13	2	32.18	32.349	b
13	2	32.466	32.606	b
13	2	33.333	33.362	e
13	2	33.377	33.423	e
13	2	33.485	33.537	b
13	2	33.631	33.809	c
13	2	33.895	33.977	e
13	2	33.992	34.057	d
13	2	34.102	34.234	b
13	2	34.323	34.478	b
13	2	34.598	34.745	b
13	2	35.626	35.678	d
13	2	35.755	35.785	e
13	2	35.796	35.937	c
13	2	36.01	36.182	b
13	2	36.264	36.398	c
13	2	36.463	36.607	c
13	2	36.686	36.831	c
13	2	36.953	37.092	b
13	2	37.582	37.707	b
13	2	37.796	37.811	f
13	2	37.875	37.941	b
13	2	37.938	38.027	a
13	2	38.05	38.14	a
13	2	38.195	38.322	a
13	2	38.337	38.508	a
13	2	40.007	40.132	b
13	2	40.329	40.463	b
13	3	0.136	0.211	d
13	3	0.222	0.253	e
13	3	0.277	0.352	e
13	3	0.358	0.45	b
13	3	0.448	0.644	b
13	3	1.057	1.136	b
13	3	1.13	1.226	b
13	3	1.323	1.372	d
13	3	1.486	1.545	m
13	3	1.897	1.956	e
13	3	2.022	2.057	e
13	3	2.15	2.235	b
13	3	2.228	2.354	b
13	3	2.593	2.712	c
13	3	2.741	2.802	m
13	3	2.829	2.934	b
13	3	3.011	3.046	e
13	3	3.439	3.624	c
13	3	3.717	3.756	e
13	3	3.778	3.969	c
13	3	4.064	4.389	b
13	3	4.525	4.585	a
13	3	5.251	5.33	m
13	3	5.376	5.44	e
13	3	5.508	5.673	b
13	3	5.703	5.883	b
13	3	6.147	6.277	c
13	3	6.306	6.384	d
13	3	6.453	6.506	e
13	3	6.549	6.607	m
13	3	6.857	6.875	f
13	3	6.936	7.162	b
13	3	7.187	7.334	b
13	3	7.083	7.123	a
13	3	7.286	7.33	a
13	3	7.395	7.45	a
13	3	7.736	7.94	c
13	3	8	8.037	e
13	3	8.059	8.152	d
13	3	8.202	8.387	b
13	3	8.734	8.873	b
13	3	8.929	9.206	b
13	3	9.648	9.828	b
13	3	9.822	9.914	b
13	3	10.055	10.275	b
13	3	10.679	10.796	c
13	3	10.8	10.91	b
13	3	10.914	11.05
13	3	11.086	11.22	b
13	3	11.152	11.224	a
13	3	11.307	11.356	a
13	3	11.459	11.53	a
13	3	11.618	11.705	a
13	3	11.989	12.096	b
13	3	12.154	12.18	e
13	3	12.198	12.242	d
13	3	12.25	12.363	b
13	3	14.319	14.442	b
13	3	14.49	14.767	b
13	3	14.8	14.932	b
13	3	14.897	14.93	a
13	3	15.576	15.732	c
13	4	0	0.137	b
13	4	2.191	2.218	e
13	4	2.27	2.538	b
13	4	3.13	3.188	e
13	4	4.184	4.246	d
13	4	4.312	4.443	c
13	4	4.51	4.647	c
13	4	4.717	4.738	e
13	4	4.756	4.879	c
13	4	4.923	5.074	b
13	4	5.08	5.226	b
13	4	5.288	5.309	f
13	4	5.381	5.516	b
13	4	5.535	5.645	b
13	4	5.668	5.74	f
13	4	5.84	5.863	e
13	4	6.137	6.195	f
13	4	6.412	6.473	e
13	4	6.73	6.763	e
13	4	6.836	6.969	b
13	4	7.483	7.504	f
13	4	7.546	7.575	f
13	4	7.6	7.699	b
13	4	7.718	7.822	c
13	4	7.836	7.905	d
13	4	7.99	8.131	b
13	4	8.463	8.492	e
13	4	8.928	9.015	e
13	4	9.114	9.187	e
13	4	9.262	9.426	b
13	4	9.55	9.683	b
13	4	9.857	9.868	f
13	4	10.681	10.816	b
13	4	10.889	11.142	b
13	4	11.198	11.314	b
13	4	11.385	11.447	m
13	4	11.464	11.507	m
13	4	11.574	11.617	m
13	4	11.729	11.76	d
13	4	11.781	11.831	d
13	4	11.885	11.906	e
13	4	11.939	11.964	e
13	4	12.055	12.093	e
13	4	12.146	12.358	b
13	4	12.576	12.705	c
13	4	12.707	12.806	b
13	4	12.945	12.979	e
13	4	13.051	13.107	e
13	4	13.18	13.34	b
13	4	13.338	13.431	b
13	4	13.429	13.566	b
13	4	13.753	14.056	b
13	4	14.251	14.267	f
13	4	14.29	14.348	e
13	4	14.406	14.421	f
13	4	14.502	14.543	e
13	4	14.589	14.618	e
13	4	14.651	14.684	f
13	4	14.716	14.751	e
13	4	14.799	15.164	b
13	4	15.463	15.512	e
13	4	15.541	15.562	m
13	4	15.71	15.859	b
13	4	15.911	16.077	b
13	4	16.675	16.714	e
13	4	17.144	17.289	b
13	4	17.368	17.528	b
13	4	17.646	17.671	f
13	4	18.007	18.142	c
13	4	18.165	18.262	b
13	4	18.339	18.366	e
13	4	18.806	18.928	b
13	4	19.009	19.045	e
13	4	19.157	19.335	b
13	4	19.42	19.443	e
13	4	19.489	19.528	a
13	4	19.528	19.57	e
13	4	19.594	19.7	a
13	4	19.914	20.057	b
13	4	20.138	20.176	e
13	4	20.19	20.506	b
13	4	20.79	20.918	e
13	4	21.002	21.084	b
13	4	21.076	21.178	b
13	4	21.792	21.908	b
13	4	22.178	22.307	c
13	4	22.34	22.411	d
13	4	22.419	22.521	b
13	4	22.83	23.197	b
13	4	23.508	23.571	m
13	4	23.649	23.816	b
13	4	23.813	23.913	b
13	4	24.023	24.04	f
13	4	24.123	24.328	b
13	4	24.724	24.754	e
13	4	24.766	24.967	c
13	4	25.028	25.328	b
13	4	25.443	25.727	b
13	4	25.895	25.978	e
13	4	26.053	26.376	b
13	4	27.074	27.213	b
13	4	27.48	27.615	c
13	4	27.619	27.727	b
13	4	27.821	27.841	f
13	4	27.91	28.147	b
13	4	28.279	28.337	a
13	4	28.414	28.506	a
13	4	28.564	28.643	a
13	4	29.209	29.267	d
13	4	29.313	29.346	e
13	4	29.379	29.466	d
13	4	29.583	29.67	d
13	4	29.842	29.935	d
13	4	30.014	30.031	f
13	4	30.091	30.178	b
13	4	30.245	30.282	e
13	4	30.319	30.394	b
13	4	30.479	30.492	f
13	4	30.502	30.517	f
13	4	30.554	30.643	d
13	4	30.716	30.753	e
13	4	30.786	30.886	d
13	4	30.959	31.013	e
13	4	31.039	31.137	d
13	4	31.235	31.282	e
13	4	31.305	31.399	d
13	4	31.504	31.564	e
13	4	31.598	31.685	d
13	4	31.787	31.83	e
13	4	31.868	31.994	c
13	4	32.063	32.092	e
13	4	32.137	32.249	c
13	4	32.328	32.361	e
13	4	32.409	32.503	d
13	4	32.59	32.619	e
13	4	32.66	32.756	d
13	4	32.82	32.955	b
13	4	33.447	33.596	b
13	4	33.949	34.084	c
13	4	34.094	34.183	b
13	4	34.379	34.513	b
13	4	34.59	34.736	b
13	4	35.163	35.186	e
13	4	35.329	35.495	b
13	4	36.01	36.078	m
13	4	36.167	36.23	m
13	4	36.433	36.601	b
13	4	36.688	36.715	m
13	4	36.823	36.881	e
13	4	36.96	37.311	b
13	4	37.846	37.913	e
13	4	38.444	38.585	b
13	4	38.535	38.585	a
13	4	38.787	38.89	e
13	4	38.892	39.247	b
13	4	39.556	39.596	e
13	4	39.606	39.679	m
13	4	39.698	39.94	m
13	4	40.009	40.285	b
13	4	40.422	40.553	b
13	4	40.607	40.897	b
13	4	40.965	41.096	c
13	4	41.169	41.304	c
13	4	41.378	41.536	c
13	4	41.605	41.696	d
13	4	41.756	41.775	f
13	4	41.825	41.891	d
13	4	41.957	42.096	b
13	4	42.472	42.599	e
13	4	42.62	42.727	b
13	4	42.802	42.995	b
13	4	43.342	43.365	d
13	4	43.416	43.448	e
13	4	43.528	43.564	e
13	4	43.655	43.742	m
13	4	43.921	43.948	e
13	4	44.103	44.228	b
13	4	44.284	44.44	b
13	4	44.62	44.782	b
13	4	45.23	45.369	e
13	4	45.378	45.475	b
13	4	45.556	45.587	e
13	4	45.656	45.689	e
13	4	45.761	45.921	b
13	4	45.994	46.145	b
13	4	46.71	46.745	e
13	4	46.785	46.82	e
13	4	46.855	46.895	f
13	4	46.928	47.025	b
13	4	47.054	47.152	b
13	4	47.185	47.256	b
13	4	47.399	47.596	b
13	4	47.681	47.729	e
13	4	47.849	47.899	e
13	4	47.936	48.1	b
13	4	48.187	48.212	e
13	4	48.679	48.754	e
13	4	48.797	48.837	e
13	4	48.897	49.04	b
13	4	49.086	49.235	b
13	4	49.339	49.605	c
13	4	49.682	49.843	b
13	4	50.244	50.398	e
13	4	50.435	50.46	d
13	4	50.541	50.721	b
13	4	50.8	50.937	b
13	4	51.611	51.641	e
13	4	51.651	51.686	d
13	4	52.22	52.305	e
13	4	52.406	52.427	e
13	4	52.604	52.832	b
13	4	53.035	53.193	b
13	4	53.38	53.434	e
13	4	53.726	53.842	e
13	4	53.857	53.95	b
13	4	54.042	54.233	b
13	4	54.247	54.453	b
13	4	54.988	55.077	d
13	4	55.142	55.436	b
13	4	55.835	55.972	b
13	4	56.03	56.161	b
13	4	56.231	56.47	b
13	4	56.658	56.688	e
13	4	56.945	57.098	b
13	4	57.32	57.422	c
13	4	57.424	57.688	b
13	4	57.829	57.906	e
13	4	57.983	58.088	e
13	4	58.155	58.279	a
13	4	58.389	58.493	a
13	4	58.775	58.906	b
13	4	59.253	59.34	e
13	4	59.377	59.448	e
13	4	59.471	59.564	b
13	4	59.69	59.73	e
13	4	59.913	60.041	b
13	4	60.099	60.228	b
13	4	60.296	60.4	c
13	4	60.444	60.523	e
13	4	60.562	60.624	m
13	4	60.755	60.77	f
13	4	61.137	61.176	e
13	4	61.189	61.212	e
13	4	61.253	61.28	d
13	4	61.363	61.55	b
13	4	61.623	61.662	e
13	4	61.71	61.741	e
13	4	61.776	61.813	f
13	4	61.845	61.888	e
13	4	62.044	62.44	b
13	4	62.944	63.111	b
13	4	63.208	63.413	c
13	4	63.322	63.357	f
13	4	63.378	63.42	e
13	4	63.443	63.472	e
13	4	63.499	63.544	e
13	4	63.613	63.638	e
13	4	63.679	63.783	b
13	4	63.804	63.909	b
13	4	63.943	64.007	b
13	4	64.08	64.144	d
13	4	64.449	64.586	e
13	4	64.642	64.852	b
13	4	64.904	65.013	b
13	4	65.105	65.29	b
13	4	65.796	65.912	e
13	4	65.966	65.999	e
13	4	66.072	66.259	b
13	4	66.348	66.497	b
13	4	67.037	67.153	b
13	4	67.244	67.423	c
13	4	67.518	67.657	c
13	4	67.751	67.896	c
13	4	67.975	68.103	c
13	4	68.313	68.481	b
13	4	68.761	68.778	f
13	4	69.075	69.205	c
13	4	69.264	69.297	e
13	4	69.313	69.469	c
13	4	69.558	69.596	e
13	4	69.648	69.677	f
13	4	69.741	69.89	b
13	4	69.948	70.16	b
13	4	70.235	70.492	c
13	4	70.575	70.716	b
13	4	71.521	71.66	e
13	4	71.698	71.793	e
13	4	71.831	71.924	e
13	4	71.932	72.022	b
13	4	72.1	72.113	f
13	4	72.267	72.405	e
13	4	72.507	72.69	b
13	4	72.897	73.024	c
13	4	73.078	73.144	d
13	4	73.165	73.244	b
13	4	73.358	73.373	f
13	4	73.707	73.875	e
13	4	73.887	73.979	b
13	4	74.049	74.313	b
13	4	74.663	74.748	e
13	4	74.751	74.983	b
13	4	75.08	75.344	b
13	4	75.51	75.742	b
13	4	75.834	75.987	a
13	4	76.45	76.62	c
13	4	76.683	76.776	e
13	4	76.788	76.882	b
13	4	76.957	77.048	m
13	4	77.1	77.16	m
13	4	77.434	77.453	f
13	4	77.764	78.073	b
13	4	78.139	78.197	m
13	4	78.285	78.538	b
13	4	78.864	78.895	e
13	4	79.136	79.169	e
13	4	79.202	79.237	f
13	4	79.293	79.428	b
13	4	79.634	79.76	b
13	4	80.441	80.555	b
13	4	81.354	81.385	e
13	4	81.425	81.572	b
13	4	81.825	81.97	b
13	4	82.205	82.309	c
13	4	82.313	82.425	b
13	4	82.47	82.518	a
13	4	82.597	82.628	a
13	4	82.709	82.881	b
13	4	83.118	83.263	b
13	4	83.462	83.604	b
13	4	83.871	84.006	b
13	4	84.209	84.347	b
13	4	84.668	84.811	b
13	4	84.982	85.125	b
13	4	85.785	85.886	e
13	4	85.976	86.113	b
13	4	86.214	86.235	f
13	4	86.474	86.586	b
13	4	86.77	86.897	b
13	4	87.175	87.298	b
13	4	87.515	87.684	b
13	4	88.35	88.37	f
13	4	88.495	88.624	b
13	4	88.734	88.868	b
13	4	88.889	89.02	b
13	4	89.035	89.047	f
13	4	89.132	89.147	f
13	4	89.213	89.294	a
13	4	89.804	89.946	b
13	4	90.991	91.133	c
13	4	91.166	91.292	b
13	4	91.367	91.608	b
13	4	91.645	91.658	f
13	4	92.371	92.504	b
13	4	93.368	93.484	b
13	4	93.862	93.886	e
13	4	93.949	93.965	f
13	5	0.846	0.919	m
13	5	0.991	1.043	d
13	5	1.279	1.295	m
13	5	1.581	1.607	e
13	5	1.621	1.804	c
13	5	1.868	1.9	e
13	5	1.908	2.116	c
13	5	2.189	2.432	c
13	5	2.504	2.584	d
13	5	2.65	2.7	m
13	5	2.797	2.811	f
13	5	3.03	3.17	b
13	5	3.219	3.397	b
13	5	3.503	3.532	e
13	5	3.567	3.598	f
13	5	3.636	3.667	e
13	5	3.719	3.855	b
13	5	3.914	3.971	e
13	5	4.035	4.128	b
13	5	4.158	4.241	b
13	5	4.34	4.354	f
13	5	4.683	4.713	e
13	5	4.973	4.995	e
13	5	5.291	5.324	e
13	5	5.577	5.605	e
13	5	5.884	5.91	e
13	5	6.167	6.184	e
13	5	6.567	6.694	b
13	5	7.24	7.324	e
13	5	7.449	7.477	e
13	5	7.496	7.522	e
13	5	7.695	7.74	e
13	5	7.815	8.066	b
13	5	8.163	8.177	f
13	5	8.333	8.456	e
13	5	8.597	8.664	e
13	5	11.599	11.616	f
13	5	11.683	11.701	f
13	5	11.852	12.004	b
13	5	12.08	12.099	f
13	5	12.462	12.475	f
13	5	12.486	12.547	e
13	5	12.581	12.658	d
13	5	12.684	12.703	f
13	5	12.718	12.732	f
13	5	12.885	13.011	e
13	5	13.139	13.269	e
13	5	13.37	13.431	f
13	5	13.626	13.647	f
13	5	14.178	14.282	b
13	5	14.431	14.493	a
13	5	17.642	17.764	b
13	5	18.167	18.202	e
13	5	20.183	20.308	b
13	5	20.654	20.786	b
13	5	20.873	20.892	f
13	5	21.309	21.439	b
13	5	23.496	23.615	b
13	5	23.938	23.969	e
13	5	24.111	24.185	e
13	5	24.594	24.733	b
13	5	24.735	24.813	a
13	5	24.856	24.981	a
13	5	25.071	25.14	a
13	5	25.308	25.484	b
13	5	25.489	25.591	b
13	5	25.638	25.816	b
13	5	25.846	25.865	f
13	5	25.875	25.891	f
13	5	25.971	25.984	f
13	5	25.99	26.003	f
13	5	26.016	26.035	f
13	5	26.127	26.328	b
13	5	26.329	26.432	b
13	5	26.506	26.759	b
13	5	26.842	26.856	f
13	5	26.865	26.95	b
13	5	26.95	27.127	a
13	5	27.192	27.274	a
13	5	27.336	27.421	a
13	5	27.499	27.595	a
13	5	29.569	29.692	b
13	5	29.749	29.881	b
13	6	0.379	0.395	f
13	6	0.424	0.603	b
13	6	0.626	0.832	b
13	6	0.84	1.095	b
13	6	1.108	1.292	b
13	6	1.684	1.842	b
13	6	1.873	2.192	b
13	6	2.3	2.428	b
13	6	2.717	2.789	e
13	6	2.847	2.916	e
13	6	2.923	3.428	b
13	6	3.435	3.566	b
13	6	3.988	4.026	e
13	6	4.116	4.257	b
13	6	4.29	4.361	e
13	6	4.371	4.685	b
13	6	4.968	5.101	c
13	6	5.134	5.215	d
13	6	5.228	5.34	b
13	6	5.87	5.916	e
13	6	6.044	6.187	b
13	6	6.243	6.419	b
13	6	6.527	6.557	e
13	6	7.158	7.275	c
13	6	7.311	7.384	e
13	6	7.393	7.51	b
13	6	7.853	7.909	e
13	6	8.002	8.148	b
13	6	8.23	8.422	c
13	6	8.446	8.509	m
13	6	8.527	8.803	b
13	6	8.864	9.075	b
13	6	9.231	9.253	f
13	6	10.756	10.801	d
13	6	10.877	10.899	e
13	6	10.912	10.98	d
13	6	11.141	11.206	m
13	6	11.291	11.325	e
13	6	11.44	11.488	m
13	6	13.334	13.513	c
13	6	13.633	13.675	e
13	6	13.696	13.94	e
13	6	14.143	14.327	b
13	6	14.357	14.38	e
13	6	14.453	14.842	b
13	6	15.022	15.115	m
13	6	15.174	15.32	b
13	6	15.737	15.849	e
13	6	15.913	15.935	e
13	6	15.968	15.991	f
13	6	16.02	16.156	b
13	6	16.212	16.41	b
13	6	16.965	17.054	m
13	6	17.129	17.392	b
13	6	17.423	17.468	e
13	6	17.579	17.626	e
13	6	17.7	17.722	e
13	6	17.735	17.828	b
13	6	17.862	17.931	m
13	6	18.185	18.209	e
13	6	18.224	18.322	d
13	6	18.365	18.378	f
13	6	18.479	18.662	b
13	6	18.969	19.052	e
13	6	19.121	19.307	b
13	6	19.386	19.484	m
13	6	19.531	19.632	m
13	6	20.665	20.718	d
13	6	20.795	20.831	e
13	6	20.845	20.919	d
13	6	20.992	21.062	d
13	6	21.07	21.378	b
13	6	21.901	21.984	e
13	6	22.057	22.102	e
13	6	22.183	22.25	d
13	6	22.346	22.519	b
13	6	22.612	22.776	b
13	6	22.876	22.937	m
13	6	23.019	23.047	e
13	6	23.439	23.454	f
13	6	23.662	23.707	e
13	6	23.745	23.782	e
13	6	23.873	24.096	b
13	6	24.161	24.279	b
13	6	24.323	24.654	b
13	6	24.725	24.78	e
13	6	24.845	25.104	b
13	6	25.175	25.255	e
13	6	25.275	25.43	b
13	6	25.476	25.812	b
13	6	25.969	26.001	e
13	6	26.014	26.081	d
13	6	26.102	26.293	c
13	6	26.34	26.547	c
13	6	26.62	26.642	f
13	6	26.698	26.948	b
13	6	27.011	27.079	e
13	6	27.087	27.218	e
13	6	27.253	27.637	b
13	6	27.967	28.016	e
13	6	28.28	28.344	e
13	6	28.394	28.422	e
13	6	28.464	28.848	b
13	6	28.863	28.881	f
13	6	28.939	28.969	e
13	6	29.125	29.245	e
13	6	29.286	29.585	b
13	6	29.657	29.894	b
13	6	30.035	30.105	m
13	6	30.314	30.374	e
13	6	30.47	31.106	b
13	6	31.18	31.269	e
13	6	31.445	31.459	e
13	6	31.535	31.585	e
13	6	31.65	32.003	b
13	6	32.1	32.53	b
13	6	32.754	33.035	b
13	6	33.458	33.488	e
13	6	33.878	33.932	e
13	6	33.976	34.001	d
13	6	34.074	34.365	b
13	6	34.36	34.425	a
13	6	34.769	34.835	e
13	6	34.935	35.016	e
13	6	35.119	35.481	b
13	6	35.925	36.054	e
13	6	36.077	36.149	e
13	6	36.16	36.272	b
13	6	36.456	36.74	b
13	6	37.101	37.132	a
13	6	37.33	37.466	b
13	6	37.522	37.843	b
13	6	37.919	38.082	b
13	6	38.037	38.079	a
13	6	38.175	38.217	a
13	6	38.55	38.68	c
13	6	38.673	38.786	b
13	6	38.906	39.05	b
13	6	39.075	39.143	m
13	6	40.02	40.157	b
13	6	40.205	40.64	b
13	6	40.803	40.813	f
13	6	40.959	41.193	b
13	6	41.322	41.357	a
13	6	41.427	41.487	a
13	6	41.508	41.61	a
13	6	41.671	41.724	a
13	6	41.673	41.851	b
13	6	42.211	42.347	c
13	6	42.351	42.459	b
13	6	42.538	42.558	f
13	6	42.628	42.761	b
13	6	42.812	43.063	b
13	6	43.37	43.523	e
13	6	43.52	43.636	b
13	6	43.649	43.958	b
13	6	44.058	44.106	a
13	6	44.184	44.221	a
13	6	44.292	44.44	b
13	6	44.672	44.809	c
13	6	44.832	44.913	e
13	6	44.927	45.016	b
13	6	45.106	45.129	e
13	6	45.194	45.328	b
13	6	45.393	45.519	b
13	6	45.599	45.682	m
13	6	46.19	46.219	e
13	6	46.418	46.563	b
13	6	46.622	46.792	b
13	6	46.885	47.044	c
13	6	47.067	47.207	b
13	6	47.243	47.479	b
13	6	47.562	47.591	a
13	6	47.675	47.818	b
13	6	48.064	48.134	d
13	6	48.187	48.291	e
13	6	48.296	48.396	b
13	6	48.506	48.522	f
13	6	48.934	49.064	b
13	6	49.115	49.278	b
13	6	49.398	49.424	e
13	6	49.491	49.524	e
13	6	49.597	49.765	b
13	6	50.821	50.941	e
13	6	50.951	51.027	b
13	6	51.107	51.254	b
13	6	51.768	51.823	d
13	6	51.879	51.904	e
13	6	51.924	52.023	c
13	6	52.088	52.118	e
13	6	52.136	52.223	d
13	6	52.276	52.351	b
13	6	52.459	52.537	e
13	6	52.543	52.758	c
13	6	52.842	52.897	e
13	6	52.917	53.035	b
13	6	53.033	53.118	b
13	6	53.196	53.42	b
13	6	53.598	53.724	c
13	6	53.741	53.83	b
13	6	53.904	53.947	e
13	6	54.01	54.046	e
13	6	54.108	54.257	b
13	6	54.359	54.55	b
13	6	54.8	54.918	e
13	6	55.021	55.222	b
13	6	55.309	55.32	f
13	6	55.601	55.694	d
13	6	55.721	55.774	e
13	6	55.787	55.93	b
13	6	56.199	56.219	m
13	6	56.282	56.302	f
13	6	56.521	56.664	b
13	6	59.368	59.489	b
13	6	59.542	59.69	b
13	6	59.813	59.989	b
13	6	60.11	60.125	f
13	6	60.489	60.52	e
13	6	60.643	60.673	e
13	6	60.688	60.79	e
13	6	60.926	60.942	f
13	6	61.177	61.193	f
13	6	61.688	61.794	c
13	6	61.861	61.896	e
13	6	61.912	62	d
13	6	62.075	62.146	b
13	6	62.241	62.273	e
13	6	62.347	62.528	b
13	6	62.806	62.924	e
13	6	62.942	63.135	b
13	6	63.228	63.425	b
13	6	63.676	63.696	f
13	6	64.05	64.306	b
13	6	65.908	65.933	e
13	6	65.991	66.025	e
13	6	66.086	66.211	b
13	6	66.367	66.543	b
13	6	66.677	66.692	f
13	6	66.833	66.885	e
13	6	66.988	67.149	b
13	6	67.237	67.252	d
13	6	67.518	67.642	e
13	6	67.782	67.848	e
13	6	67.993	68.144	b
13	6	68.159	68.175	f
13	6	68.282	68.361	e
13	6	68.493	68.621	b
13	6	68.715	68.866	b
13	6	68.948	69.101	b
13	6	69.453	69.466	f
13	6	69.642	69.659	f
13	6	69.893	69.908	f
13	6	70.107	70.168	e
13	6	70.383	70.423	e
13	6	70.712	70.74	e
13	6	71.667	71.687	f
13	6	71.854	71.964	b
13	6	72.04	72.059	f
13	6	72.185	72.235	a
13	6	72.319	72.412	a
13	6	72.409	72.61	b
13	6	73.176	73.293	b
13	6	73.352	73.729	b
13	6	74.209	74.229	f
13	6	74.372	74.532	b
13	6	74.583	74.713	b
13	6	74.774	74.93	b
13	6	75.027	75.173	b
13	6	75.279	75.292	f
13	6	75.448	75.523	e
13	6	75.644	75.721	e
13	6	76.478	76.598	b
13	6	76.654	76.834	b
13	6	77.436	77.541	b
13	6	77.976	78.106	c
13	6	78.146	78.254	e
13	6	78.285	78.372	e
13	6	78.382	78.473	b
13	6	78.734	78.871	e
13	6	79.195	79.229	e
13	6	79.398	79.526	b
13	6	79.875	80.004	b
13	6	80.438	80.63	b
13	6	80.707	80.757	d
13	6	80.78	80.808	e
13	6	80.818	80.836	f
13	6	81.051	81.075	e
13	6	81.305	81.321	f
13	6	81.58	81.595	f
13	6	81.693	81.828	b
13	6	82.029	82.039	f
13	6	82.281	82.323	e
13	6	82.554	82.592	e
13	6	82.819	82.838	f
13	6	83.934	84.053	b
13	6	84.203	84.229	m
13	6	84.797	84.93	b
13	6	84.995	85.337	c
13	6	85.447	85.463	f
13	6	86.028	86.053	e
13	6	86.271	86.578	b
13	6	86.689	86.709	d
13	6	86.957	87.025	e
13	6	87.428	87.448	f
13	6	87.52	87.576	a
13	6	87.628	87.721	a
13	6	87.794	87.898	a
13	6	88.021	88.129	a
13	6	88.426	88.593	b
13	6	88.651	88.798	b
13	6	88.928	89.046	e
13	6	89.22	89.3	e
13	6	89.378	89.43	d
13	6	89.506	89.529	f
13	6	89.717	89.737	f
13	6	90.051	90.325	b
13	6	90.665	90.875	b
13	6	91.099	91.24	c
13	6	91.272	91.348	d
13	6	91.375	91.484	b
13	6	91.599	91.625	e
13	6	91.682	91.703	f
13	6	91.846	92.052	b
13	6	92.378	92.521	e
13	6	92.715	92.992	b
13	6	93.206	93.392	b
13	6	93.497	93.738	c
13	6	93.818	94.072	b
13	6	94.21	94.236	e
13	6	94.293	94.309	f
13	6	94.349	94.381	e
13	6	94.445	94.626	b
13	6	95.004	95.085	e
13	6	95.14	95.231	b
13	6	98.02	98.146	b
13	6	98.202	98.4	b
13	6	100.119	100.381	b
13	6	100.433	100.572	b
13	6	102.275	102.3	e
13	6	102.361	102.403	e
13	6	102.471	102.648	e
13	6	102.743	102.883	b
13	6	102.911	103.119	b
13	6	103.15	103.268	b
13	6	104.454	104.725	b
13	6	104.927	105.181	c
13	6	105.274	105.314	c
13	6	105.804	105.872	e
13	6	105.929	106.201	b
13	6	106.279	106.364	e
13	6	106.397	106.485	c
13	6	106.532	106.663	b
13	6	106.756	106.909	b
13	6	107.367	107.48	e
13	6	107.518	107.618	b
13	6	107.659	107.804	b
13	6	107.819	107.957	b
13	6	108.053	108.078	e
13	6	108.256	108.402	b
13	6	108.46	108.593	b
13	6	108.653	108.86	c
13	6	109.074	109.209	b
13	6	109.277	109.478	b
13	6	109.827	109.845	f
13	6	109.895	109.928	e
13	6	110.003	110.109	m
13	6	110.131	110.164	e
13	6	110.375	110.523	b
13	6	112.805	112.836	e
13	6	112.903	113.047	b
13	6	113.157	113.175	f
13	6	113.974	114.062	a
13	6	114.505	114.525	e
13	6	114.63	114.691	a
13	7	1.805	1.933	b
13	7	1.887	1.933	a
13	7	3.314	3.333	e
13	7	5.089	5.144	d
13	7	5.202	5.286	d
13	7	5.326	5.401	d
13	7	5.442	5.524	d
13	7	5.611	5.695	d
13	7	5.821	5.886	d
13	7	5.973	6.053	d
13	7	6.14	6.224	d
13	7	6.307	6.387	d
13	7	6.46	6.546	d
13	7	6.61	6.695	d
13	7	6.79	6.874	d
13	7	6.952	7.037	d
13	7	7.109	7.121	f
13	7	7.37	7.384	f
13	7	7.953	8.098	b
13	7	8.47	8.606	e
13	7	8.666	8.838	b
13	7	8.92	9.177	b
13	7	9.424	9.439	f
13	7	9.452	9.464	f
13	7	9.543	9.711	b
13	7	9.798	9.942	b
13	7	9.992	10.106	m
13	7	10.245	10.287	m
13	7	10.555	10.688	b
13	7	10.749	10.897	b
13	7	10.807	10.879	a
13	7	11.008	11.14	c
13	7	11.141	11.245	b
13	7	11.353	11.369	f
13	7	11.453	11.695	b
13	7	12.668	12.773	d
13	7	12.828	13.009	b
13	7	13.058	13.24	b
13	7	13.57	13.702	c
13	7	13.736	13.812	e
13	7	13.826	13.947	b
13	7	14.124	14.266	b
13	7	14.371	14.446	b
13	7	14.516	14.62	b
13	7	14.646	14.875	c
13	7	15.004	15.046	a
13	7	15.099	15.178	a
13	7	15.223	15.334	a
13	7	15.355	15.514	a
13	7	15.578	15.648	a
13	7	15.712	15.799	a
13	7	15.871	15.934	a
13	7	15.996	16.064	a
13	7	16.129	16.192	a
13	7	16.909	16.999	a
13	7	17.071	17.195	a
13	7	17.254	17.372	a
13	7	17.439	17.543	a
13	7	17.968	18.078	a
13	7	18.245	18.35	a
13	8	0.722	0.859	b
13	8	1.117	1.142	e
13	8	1.195	1.345	e
13	8	1.397	1.484	e
13	8	2.745	2.778	e
13	8	2.82	2.846	e
13	8	2.932	3.019	m
13	8	3.085	3.185	m
13	8	3.295	3.383	m
13	8	3.468	3.556	m
13	8	3.634	3.728	m
13	8	3.79	3.869	m
13	8	4.409	4.462	e
13	8	5.383	5.461	e
13	8	6.016	6.073	e
13	8	6.102	6.138	e
13	8	6.219	6.293	e
13	8	6.349	6.414	d
13	8	6.464	6.53	d
13	8	6.603	6.656	e
13	8	7.411	7.49	e
13	8	7.535	7.553	e
13	8	7.959	7.997	e
13	8	8.659	8.747	e
13	8	8.794	8.824	e
13	8	8.886	8.948	d
13	8	9.024	9.104	d
13	8	9.149	9.21	d
13	8	9.275	9.333	d
13	8	9.41	9.475	d
13	8	9.935	9.994	e
13	8	10.032	10.074	e
13	8	10.133	10.277	b
13	8	10.324	10.525	b
13	8	10.818	10.912	e
13	8	10.976	10.995	e
13	8	11.086	11.265	b
13	8	11.654	11.787	c
13	8	11.823	11.927	c
13	8	11.967	12.065	e
13	8	12.112	12.21	e
13	8	12.25	12.336	b
13	8	12.421	12.536	b
13	8	12.922	13.047	e
13	8	13.194	13.27	m
13	8	13.439	13.543	m
13	8	13.578	13.634	m
13	8	14.374	14.475	c
13	8	14.55	14.64	d
13	8	14.68	14.734	d
13	8	14.807	14.869	d
13	8	14.952	15.026	e
13	8	15.117	15.238	m
13	8	15.398	15.418	f
13	8	15.442	15.504	d
13	8	15.569	15.595	e
13	8	15.686	15.867	f
13	8	15.945	16.155	b
13	8	16.577	16.701	e
13	8	16.75	16.783	e
13	8	16.848	17.117	b
13	8	17.365	17.446	e
13	8	17.459	17.691	b
13	8	17.8	17.828	e
13	8	18.045	18.084	e
13	8	18.535	18.674	b
13	8	20.225	20.252	m
13	8	20.876	20.895	f
13	8	20.95	20.962	f
13	8	21.118	21.252	b
13	8	21.331	21.37	e
13	8	21.428	21.498	a
13	8	21.54	21.607	a
13	8	21.673	21.824	b
13	8	22.106	22.133	e
13	8	22.48	22.548	e
13	8	22.566	22.623	e
13	8	22.672	22.855	b
13	8	22.986	23.165	c
13	8	23.227	23.257	e
13	8	23.271	23.345	d
13	8	23.34	23.41	a
13	8	23.437	23.501	a
13	8	23.501	23.567	b
13	8	23.643	23.785	b
13	8	23.782	23.891	a
13	8	24.003	24.082	a
13	8	24.388	24.524	b
13	8	24.95	25.076	b
13	8	25.518	25.645	b
13	8	25.931	26.061	b
13	8	26.109	26.255	b
13	8	26.288	26.538	b
13	8	26.539	26.636	b
13	8	26.713	26.745	a
13	8	26.798	26.836	a
13	8	26.893	27.075	b
13	8	27.279	27.527	c
13	8	27.585	27.622	e
13	8	27.645	27.746	c
13	8	27.746	27.945	b
13	8	28.117	28.144	e
13	8	28.359	28.411	d
13	8	28.474	28.725	b
13	8	28.827	29.117	b
13	8	29.606	29.741	b
13	8	29.789	30.276	b
13	8	30.287	30.352	a
13	8	30.42	30.505	a
13	8	30.573	30.653	a
13	8	31.246	31.376	b
13	8	31.423	31.611	b
13	8	32.47	32.62	b
13	8	32.743	32.883	b
13	8	33.927	33.962	e
13	8	34.017	34.051	e
13	8	34.127	34.26	b
13	8	36.041	36.182	b
13	8	36.242	36.377	b
13	8	36.348	36.375	a
13	8	36.727	36.867	b
13	8	36.837	36.872	a
13	9	0.102	0.238	e
13	9	0.312	0.401	d
13	9	0.427	0.525	d
13	9	0.56	0.63	d
13	9	0.814	0.979	b
13	9	1.284	1.322	e
13	9	1.988	2.038	e
13	9	2.083	2.11	d
13	9	2.181	2.326	b
13	9	2.417	2.444	m
13	9	3.438	3.465	e
13	9	3.5	3.527	e
13	9	3.583	3.604	e
13	9	3.645	3.683	e
13	9	3.72	3.751	e
13	9	3.788	3.802	f
13	9	3.879	4.007	b
13	9	4.209	4.421	b
13	9	4.626	4.662	e
13	9	4.686	4.771	d
13	9	4.77	5.077	b
13	9	5.421	5.446	e
13	9	6.428	6.472	e
13	9	6.701	6.727	e
13	9	6.941	7.081	b
13	9	7.137	7.257	b
13	9	7.366	7.393	e
13	9	7.827	7.895	e
13	9	8.126	8.303	b
13	9	8.825	8.882	e
13	9	9.291	9.326	e
13	9	9.404	9.604	b
13	9	9.799	9.986	b
13	9	10.174	10.267	b
13	9	10.371	10.473	b
13	9	10.549	10.639	e
13	9	10.71	10.799	e
13	9	10.874	10.955	d
13	9	11.052	11.135	d
13	9	11.219	11.311	d
13	9	11.375	11.459	d
13	9	11.548	11.633	d
13	9	11.722	11.819	d
13	9	11.901	11.998	d
13	9	12.085	12.18	d
13	9	12.278	12.363	d
13	9	12.457	12.552	d
13	9	12.64	12.736	d
13	9	12.826	12.856	e
13	9	13.172	13.186	f
13	9	13.498	13.556	e
13	9	13.753	13.885	b
13	9	13.943	14.088	b
13	9	14.282	14.684	b
13	9	14.782	14.796	f
13	9	15.257	15.313	e
13	9	15.399	15.56	b
13	9	15.661	15.672	f
13	9	15.773	15.837	e
13	9	15.847	15.92	m
13	9	15.98	16.024	m
13	9	16.051	16.076	m
13	9	16.32	16.333	f
13	9	16.59	16.671	e
13	9	16.784	16.849	e
13	9	17.143	17.173	e
13	9	17.444	17.593	e
13	9	17.628	17.685	d
13	9	17.705	17.812	b
13	9	18.044	18.062	f
13	9	18.068	18.079	f
13	9	18.19	18.323	b
13	9	18.38	18.517	b
13	9	18.573	18.788	b
13	9	18.876	18.94	a
13	9	18.998	19.083	a
13	9	19.143	19.201	a
13	9	19.259	19.323	a
13	9	19.384	19.449	a
13	9	19.521	19.599	a
13	9	19.659	19.748	a
13	9	19.778	19.909	a
13	9	20.032	20.141	a
13	9	20.971	21.164	b
13	9	21.252	21.411	b
13	9	21.377	21.412	a
13	9	21.92	22.065	b
13	9	22.026	22.063	a
13	9	24.003	24.148	b
13	9	24.152	24.28	b
13	9	24.349	24.485	b
13	10	0.695	0.837	c
13	10	0.832	0.964	b
13	10	1.169	1.26	d
13	10	1.344	1.438	d
13	10	1.523	1.615	d
13	10	1.73	2.03	b
13	10	2.321	2.352	e
13	10	2.395	2.521	b
13	10	2.727	2.759	e
13	10	2.82	2.861	e
13	10	2.911	3.23	b
13	10	3.334	3.35	b
13	10	3.649	3.767	b
13	10	3.723	3.767	a
13	10	4.004	4.145	c
13	10	4.138	4.326	b
13	10	4.219	4.287	a
13	10	4.313	4.392	a
13	10	4.794	4.978	b
13	10	5.115	5.23	b
13	10	5.451	5.511	e
13	10	5.661	5.86	b
13	10	6.114	6.262	b
13	10	6.509	6.611	e
13	10	6.912	7.029	b
13	10	7.265	7.322	e
13	10	7.354	7.385	d
13	10	7.458	7.601	e
13	10	7.604	7.756	a
13	10	7.85	7.96	a
13	10	7.987	8.086	a
13	10	8.171	8.302	b
13	10	8.27	8.297	a
13	10	8.37	8.515	b
13	10	8.683	8.868	b
13	10	8.932	9.026	a
13	10	9.357	9.42	e
13	10	9.531	9.937	b
13	10	9.937	10.082	a
13	10	10.144	10.262	b
13	10	10.352	10.504	b
13	10	10.607	10.769	b
13	10	10.864	10.906	e
13	10	10.959	11.139	b
13	10	11.211	11.227	f
13	10	11.242	11.26	f
13	10	11.51	11.542	e
13	10	11.772	11.883	b
13	10	12.108	12.206	e
13	10	12.218	12.248	e
13	10	12.329	12.491	b
13	10	12.455	12.492	a
13	10	12.578	12.739	b
13	10	12.841	12.949	b
13	10	13.096	13.227	c
13	10	13.372	13.426	d
13	10	13.498	13.528	e
13	10	13.561	13.641	d
13	10	13.715	13.763	e
13	10	13.792	13.88	d
13	10	13.986	14.086	a
13	10	14.106	14.203	d
13	10	14.282	14.345	e
13	10	14.369	14.472	c
13	10	14.552	14.605	e
13	10	14.634	14.731	d
13	10	14.826	14.879	e
13	10	14.913	15.007	d
13	10	15.064	15.23	b
13	10	15.296	15.372	a
13	10	15.497	15.627	b
13	10	15.734	15.889	b
13	10	16.136	16.243	b
13	10	16.328	16.464	b
13	10	16.556	16.7	b
13	10	16.795	16.944	b
13	10	17.044	17.189	b
13	10	17.278	17.417	b
13	10	17.567	17.69	b
13	10	17.661	17.688	a
13	10	17.787	17.908	b
13	10	18.052	18.162	b
13	10	18.262	18.619	b
13	10	18.704	18.766	e
13	10	18.866	19.14	b
13	10	19.226	19.241	f
13	10	19.452	19.478	e
13	10	19.612	19.774	b
13	10	19.924	20.103	c
13	10	20.106	20.257	b
13	10	20.329	20.442	b
13	10	20.512	20.63	b
13	10	20.688	20.812	b
13	10	20.898	20.995	a
13	10	21.069	21.1	e
13	10	21.134	21.266	b
13	10	21.458	21.547	e
13	10	21.578	21.783	b
13	10	21.854	21.893	e
13	10	21.912	22.072	b
13	10	22.145	22.179	e
13	10	22.206	22.395	b
13	10	22.463	22.584	b
13	10	22.641	22.781	b
13	10	22.875	22.912	a
13	10	22.98	23.149	b
13	10	23.104	23.146	a
13	10	23.246	23.518	b
13	10	23.936	24.059	b
13	10	24.377	24.438	e
13	10	24.443	24.503	e
13	10	24.561	24.697	b
13	10	24.755	24.904	b
13	10	25.002	25.039	a
13	10	25.093	25.141	a
13	10	25.194	25.346	b
13	10	25.567	25.6	e
13	10	25.663	25.802	b
13	10	25.879	26.026	b
13	10	26.165	26.296	b
13	10	26.39	26.524	b
13	10	26.729	26.769	a
13	10	27.083	27.228	c
13	10	27.218	27.402	b
13	10	27.446	27.617	b
13	10	27.493	27.53	a
13	10	27.559	27.614	a
13	10	27.654	27.706	a
13	10	27.787	27.956	b
13	10	28.105	28.139	e
13	10	28.199	28.346	b
13	10	28.441	28.601	b
13	10	28.756	28.774	f
13	10	28.819	28.848	e
13	10	28.893	28.926	e
13	10	28.98	29.2	b
13	10	29.326	29.46	b
13	10	29.67	29.801	b
13	10	30.046	30.077	e
13	10	30.134	30.176	a
13	10	30.26	30.386	b
13	10	30.447	30.622	b
13	10	30.799	30.936	b
13	10	31.255	31.384	b
13	10	31.439	31.61	b
13	10	31.696	31.978	b
13	10	32.261	32.308	a
13	10	32.505	32.663	b
13	10	32.781	32.804	e
13	10	32.886	33.001	b
13	10	33.132	33.262	b
13	10	33.527	33.653	b
13	10	33.783	34.206	b
13	10	34.285	34.427	b
13	10	34.715	34.776	e
13	10	34.807	34.918	b
13	10	34.954	35.151	b
13	10	35.231	35.382	b
13	10	35.458	35.548	d
13	10	35.619	35.81	b
13	10	35.827	35.923	d
13	10	35.978	36.115	b
13	10	36.215	36.293	d
13	10	36.362	36.446	d
13	10	36.44	36.462	e
13	10	36.498	36.591	b
13	10	36.599	36.619	e
13	10	36.629	36.824	c
13	10	36.856	37.057	b
13	10	37.202	37.362	b
13	10	37.404	37.443	e
13	10	37.454	37.515	d
13	10	37.641	37.667	f
13	10	37.698	37.73	f
13	10	37.846	38.144	b
13	10	38.161	38.194	e
13	10	38.229	38.266	f
13	10	38.607	38.638	e
13	10	38.756	38.883	b
13	10	38.969	39.184	b
13	10	39.489	39.578	e
13	10	39.673	39.812	b
13	10	39.867	40.048	b
13	10	40.058	40.109	a
13	10	40.169	40.247	a
13	10	40.452	40.55	e
13	10	40.581	40.639	d
13	10	40.67	40.785	b
13	10	41.479	41.547	e
13	10	41.566	41.586	m
13	10	41.708	41.868	b
13	10	41.876	42.103	b
13	10	42.232	42.364	b
13	10	42.607	42.771	b
13	10	43.089	43.194	e
13	10	43.23	43.266	e
13	10	43.358	43.453	a
13	10	43.48	43.597	b
13	10	44.026	44.08	e
13	10	44.183	44.364	b
13	10	44.483	44.514	e
13	10	44.546	44.579	f
13	10	44.614	44.692	e
13	10	44.74	45.031	b
13	10	44.907	44.981	a
13	10	45.12	45.28	b
13	10	45.474	45.596	c
13	10	45.59	45.7	b
13	10	45.693	45.759	a
13	10	45.855	45.968	b
13	10	46.22	46.233	f
13	10	46.252	46.323	e
13	10	46.396	46.46	e
13	10	46.519	46.596	d
13	10	46.641	46.73	d
13	10	46.761	46.851	d
13	10	46.884	46.964	d
13	10	47.027	47.128	a
13	10	47.203	47.325	b
13	10	47.401	47.52	b
13	10	47.764	47.864	e
13	10	47.943	48.278	b
13	10	48.358	48.399	e
13	10	48.452	48.628	b
13	10	48.828	48.924	a
13	10	49.239	49.264	e
13	10	49.29	49.355	e
13	10	49.429	49.605	b
13	10	49.61	49.709	b
13	10	50.111	50.14	e
13	10	50.285	50.424	b
13	10	50.481	50.612	b
13	10	50.608	50.715	a
13	10	50.713	50.797	d
13	10	50.792	50.896	a
13	10	50.964	51.086	b
13	10	51.158	51.316	b
13	10	51.445	51.615	c
13	10	51.673	51.768	a
13	10	52.144	52.249	c
13	10	52.256	52.358	b
13	10	52.44	52.529	b
13	10	52.597	52.697	b
13	10	52.76	52.857	b
13	10	52.918	53.012	b
13	10	53.089	53.189	b
13	10	53.27	53.406	a
13	10	53.493	53.616	b
13	10	53.669	53.79	b
13	10	53.858	54.023	b
13	10	53.984	54.023	a
13	10	54.091	54.388	b
13	10	54.443	54.566	b
13	10	54.64	54.884	b
13	10	54.955	55.113	b
13	10	55.191	55.305	b
13	10	55.368	55.559	b
13	10	55.649	55.682	a
13	10	55.727	55.893	b
13	10	55.855	55.892	a
13	10	56.137	56.192	e
13	10	56.291	56.475	b
13	10	56.602	56.795	b
13	10	56.932	57.116	c
13	10	57.095	57.439	b
13	10	57.176	57.221	a
13	10	57.636	57.69	e
13	10	57.806	57.956	b
13	10	58.063	58.093	e
13	10	58.155	58.287	b
13	10	58.412	58.431	f
13	10	58.455	58.523	b
13	10	58.701	58.712	f
13	10	58.962	59.067	c
13	10	59.122	59.263	a
13	10	59.264	59.377	a
13	10	59.403	59.511	a
13	10	59.625	59.739	b
13	10	59.841	59.87	e
13	10	59.91	59.967	a
13	10	60.019	60.201	b
13	10	60.406	60.626	c
13	10	60.679	60.917	c
13	10	60.968	61.133	b
13	10	61.193	61.316	b
13	10	61.585	61.621	e
13	10	61.98	62.099	b
13	10	62.183	62.215	e
13	10	62.228	62.372	c
13	10	62.442	62.532	e
13	10	62.559	62.647	b
13	10	62.705	62.828	b
13	10	62.947	63.073	b
13	10	63.115	63.294	a
13	10	63.769	63.802	e
13	10	63.884	63.966	b
13	10	64.137	64.172	e
13	10	64.182	64.386	c
13	10	64.583	64.612	e
13	10	64.681	64.806	b
13	10	64.985	65.009	e
13	10	65.185	65.562	b
13	10	65.765	66.022	b
13	10	66.051	66.077	e
13	10	66.101	66.193	e
13	10	66.246	66.492	b
13	10	66.498	66.657	c
13	10	66.741	67.099	b
13	10	67.161	67.56	b
13	10	67.66	67.686	e
13	10	67.745	67.76	f
13	10	67.905	68.086	b
13	10	68.091	68.235	b
13	10	68.417	68.445	e
13	10	68.45	68.58	c
13	10	68.587	68.719	b
13	10	68.786	68.942	b
13	10	69.017	69.176	b
13	10	69.564	69.682	b
13	10	69.923	70.055	b
13	10	70.152	70.283	b
13	10	70.407	70.522	b
13	10	70.666	70.827	b
13	10	71.1	71.3	c
13	10	71.341	71.488	b
13	10	71.57	71.774	b
13	10	71.964	71.993	e
13	10	72.055	72.232	b
13	10	72.31	72.433	b
13	10	72.513	72.526	f
13	10	72.534	72.552	f
13	10	72.589	72.738	b
13	10	72.701	72.735	b
13	10	72.84	72.959	b
13	10	73.121	73.245	b
13	10	73.651	73.683	e
13	10	73.79	73.914	b
13	10	74.197	74.253	e
13	10	74.284	74.35	e
13	10	74.387	74.537	b
13	10	74.668	74.81	b
13	10	74.726	74.81	b
13	10	74.957	75.096	b
13	10	75.301	75.406	b
13	10	75.424	75.45	d
13	10	75.529	75.607	b
13	10	75.666	75.741	m
13	10	75.821	75.905	b
13	10	75.97	76.048	m
13	10	76.125	76.18	a
13	10	76.277	76.395	b
13	10	76.497	76.623	b
13	10	76.678	77.049	b
13	10	77.114	77.202	e
13	10	77.277	77.673	b
13	10	77.944	78.068	a
13	10	78.256	78.42	b
13	10	78.616	78.716	e
13	10	78.747	78.961	b
13	10	79.026	79.194	b
13	10	79.27	79.365	a
13	10	79.469	79.591	b
13	10	79.714	79.855	b
13	10	80.034	80.152	b
13	10	80.423	80.452	f
13	10	80.73	80.748	f
13	10	80.871	81.037	b
13	10	81.094	81.27	b
13	10	81.331	81.373	e
13	10	81.421	81.704	b
13	10	81.882	81.993	b
13	10	82.066	82.168	a
13	10	82.244	82.368	a
13	10	82.486	82.52	e
13	10	82.555	82.694	b
13	10	82.757	82.94	b
13	10	83.127	83.203	e
13	10	83.2	83.297	a
13	10	83.45	83.587	b
13	10	83.623	83.694	e
13	10	83.72	83.807	d
13	10	83.877	83.923	e
13	10	83.954	84.043	d
13	10	84.121	84.171	e
13	10	84.196	84.298	c
13	10	84.381	84.427	e
13	10	84.456	84.561	c
13	10	84.615	84.728	b
13	10	84.802	84.876	a
13	10	84.899	84.977	a
13	10	85.043	85.082	a
13	10	85.153	85.293	b
13	10	85.54	85.556	f
13	10	85.699	85.86	b
13	10	86.054	86.243	c
13	10	86.309	86.4	e
13	10	86.416	86.506	d
13	10	86.568	86.695	b
13	10	86.75	87.078	b
13	10	87.181	87.241	a
13	10	87.307	87.424	b
13	10	87.498	87.655	b
13	10	87.752	87.907	b
13	10	88.025	88.07	e
13	10	88.152	88.255	c
13	10	88.336	88.485	b
13	10	88.556	88.708	b
13	10	88.864	88.998	c
13	10	89.036	89.218	b
13	10	89.305	89.674	b
13	10	89.73	89.872	b
13	10	90.334	90.36	e
13	10	90.598	90.706	b
13	10	90.796	90.921	b
13	10	91.032	91.16	b
13	10	91.236	91.355	b
13	10	91.362	91.504	b
13	10	91.551	91.685	b
13	10	91.794	91.927	b
13	10	92.071	92.205	b
13	10	92.331	92.465	b
13	10	92.537	92.667	b
13	10	92.634	92.668	a
13	10	93.44	93.583	b
13	10	93.621	93.765	b
13	10	93.81	93.952	b
13	10	94.04	94.159	b
13	10	94.406	94.524	b
13	10	94.931	95.165	b
13	10	95.212	95.338	b
13	10	95.377	95.534	b
13	10	95.791	95.823	e
13	10	95.962	95.98	f
13	10	96.059	96.114	e
13	10	96.191	96.209	f
13	10	96.223	96.238	f
13	10	96.311	96.542	b
13	10	96.626	96.786	b
13	10	96.831	97.013	b
13	10	97.005	97.225	b
13	10	97.254	97.624	b
13	10	97.726	97.847	b
13	10	97.957	98.092	b
13	10	98.197	98.339	b
13	10	98.449	98.575	b
13	10	98.672	98.685	f
13	10	98.698	98.712	f
13	10	98.793	98.942	b
13	10	99.081	99.097	f
13	10	99.105	99.121	f
13	10	99.128	99.137	f
13	10	99.215	99.342	b
13	10	99.439	99.514	e
13	10	99.596	99.733	c
13	10	99.935	100.229	b
13	10	100.383	100.576	b
13	10	100.633	100.817	b
13	10	100.927	101.051	b
13	10	101.206	101.352	b
13	10	102.616	102.723	b
13	10	103.036	103.196	b
13	10	103.421	103.569	b
13	10	104.162	104.298	b
13	10	104.833	104.952	b
13	10	105.109	105.244	b
13	10	105.369	105.538	b
13	10	105.805	105.939	b
13	10	106.076	106.225	b
13	10	106.388	106.54	b
13	10	106.638	106.813	b
13	10	107.318	107.343	e
13	10	107.393	107.412	f
13	10	107.478	107.722	b
13	10	107.818	107.945	b
13	10	108.131	108.278	b
13	10	110.127	110.261	b
13	10	110.541	110.649	b
13	10	110.756	110.945	b
13	10	110.979	111.234	b
13	10	111.366	111.591	b
13	10	111.81	111.839	e
13	10	111.891	111.928	a
18	1	0.291	0.338	a
18	1	0.4	0.459	a
18	1	0.526	0.696	b
18	1	2.84	2.983	b
18	1	3.472	3.602	b
18	1	3.667	3.854	b
18	1	4.721	4.861	b
18	1	4.897	5.026	b
18	1	5.511	5.653	b
18	1	6.272	6.401	b
18	1	6.457	6.597	b
18	1	7.207	7.237	e
18	1	7.274	7.418	b
18	1	7.904	8.034	b
18	1	8.095	8.22	b
18	1	8.994	9.136	b
18	1	9.373	9.511	e
18	1	9.546	9.729	b
18	1	10.243	10.366	b
18	1	10.531	10.675	b
18	1	10.86	10.924	d
18	1	10.977	11.215	c
18	1	11.316	11.434	b
18	1	11.534	11.609	a
18	1	11.837	11.87	e
18	1	11.88	12.019	b
18	1	12.107	12.124	f
18	1	12.279	12.349	a
18	1	12.471	12.589	a
18	1	12.866	12.896	e
18	1	12.999	13.2	b
18	1	13.31	13.345	e
18	1	13.575	13.614	e
18	1	13.703	13.884	b
18	1	13.949	13.965	f
18	1	14.102	14.129	e
18	1	14.141	14.226	e
18	1	14.256	14.333	e
18	1	14.34	14.37	f
18	1	14.377	14.406	f
18	1	14.595	14.652	f
18	1	15.193	15.252	a
18	1	15.39	15.677	b
18	1	15.852	15.897	f
18	1	16.374	16.451	a
18	1	16.568	16.669	a
18	1	16.819	16.946	b
18	1	17.122	17.281	b
18	1	17.64	17.714	e
18	1	17.837	17.917	e
18	1	18.279	18.398	b
18	1	18.452	18.618	b
18	1	19.049	19.076	e
18	1	19.174	19.339	b
18	1	19.426	19.475	e
18	1	19.706	19.745	e
18	1	19.779	19.815	e
18	1	19.889	19.992	e
18	1	20.021	20.119	c
18	1	20.12	20.215	b
18	1	20.285	20.466	b
18	1	20.59	20.688	e
18	1	20.773	20.859	a
18	1	21.066	21.088	f
18	1	21.347	21.407	a
18	1	21.615	21.663	a
18	1	21.903	21.949	a
18	1	22.217	22.268	a
18	1	22.504	22.626	b
18	1	22.684	22.817	b
18	1	23.179	23.291	e
18	1	23.361	23.557	b
18	1	23.755	23.789	e
18	1	24.009	24.162	b
18	1	24.397	24.541	c
18	1	24.626	24.754	c
18	1	24.898	24.956	e
18	1	25.054	25.103	e
18	1	25.127	25.221	d
18	1	25.293	25.451	b
18	1	25.527	25.556	a
18	1	25.622	25.659	a
18	1	25.66	25.72	b
18	1	25.889	26.017	e
18	1	26.072	26.222	b
18	1	26.223	26.354	b
18	1	26.733	26.794	e
18	1	26.829	26.859	e
18	1	26.926	27.072	b
18	1	27.168	27.402	b
18	1	27.549	27.676	b
18	1	27.779	27.881	b
18	1	28.073	28.195	b
18	1	28.499	28.584	e
18	2	0.1015	0.1299	m
18	2	0.2496	0.3671	b
18	2	0.7226	0.735	f
18	2	0.7489	0.7569	f
18	2	0.7774	0.7978	e
18	2	0.8795	0.9628	d
18	2	1.435	1.4992	e
18	2	1.581	1.6343	d
18	2	1.7262	1.7481	e
18	2	1.7861	1.8686	c
18	2	1.9394	2.0912	b
18	2	2.1693	2.3021	b
18	2	2.5299	2.6853	b
18	2	3.3569	3.3846	e
18	2	3.4014	3.443	e
18	2	3.5503	3.6722	b
18	2	3.7897	3.9349	b
18	2	4.1627	4.3101	b
[truncated: 17,934 more rows]

## Sheet: Video
Bird ID	Bout Number	Start Time	End Time	Behaviour
13	1	3.403	6.607	head jerk
13	1	6.74	7.057	peck
13	1	7.491	9.059	move
13	1	8.692	9.109	head jerk
13	1	9.259	9.81	peck
13	1	9.826	10.16	jump
13	1	10.627	11.261	move
13	1	11.461	11.762	horizontal bob
13	1	12.462	13.046	move
13	1	13.83	14.431	jump
13	1	14.498	15.148	move
13	1	16.45	16.95	jump
13	1	17.951	18.435	move
13	1	25.926	28.195	head jerk
13	1	28.245	28.879	horizontal bob
13	1	28.862	30.914	move
13	1	30.948	32.95	head jerk
13	1	32.816	33.333	move
13	1	33.283	34.968	head jerk
13	1	35.085	35.502	horizontal bob
13	1	35.586	36.37	head jerk
13	1	36.386	36.653	horizontal bob
13	1	36.703	36.954	horizontal bob
13	1	37.104	37.504	peck
13	1	37.654	38.906	move
13	1	39.406	39.656	horizontal bob
13	1	39.74	39.973	horizontal bob
13	1	40.023	40.324	horizontal bob
13	1	41.041	41.325	horizontal bob
13	1	42.059	42.593	move
13	1	42.659	43.377	jump
13	2	1.702	1.985	horizontal bob
13	2	2.152	2.586	move
13	2	2.769	3.036	horizontal bob
13	2	3.153	4.571	head jerk
13	2	4.605	5.105	horizontal bob
13	2	5.689	6.49	horizontal bob
13	2	7.324	7.858	move
13	2	8.358	11.044	horizontal bob
13	2	8.775	9.276	move
13	2	11.228	11.678	vertical bob
13	2	11.695	11.795	horizontal bob
13	2	11.995	12.179	head jerk
13	2	12.396	12.663	horizontal bob
13	2	12.763	13.263	vertical bob
13	2	14.531	14.998	vertical bob
13	2	15.632	17.451	horizontal bob
13	2	17.584	17.868	vertical bob
13	2	18.518	20.487	horizontal bob
13	2	20.771	21.355	vertical bob
13	2	22.122	22.956	vertical bob
13	2	23.307	23.523	horizontal bob
13	2	23.657	23.974	vertical bob
13	2	24.691	25.943	horizontal bob
13	2	27.628	27.928	move
13	2	28.011	28.512	head jerk
13	2	38.222	38.639	move
13	2	38.222	38.639	move
13	3	0	0.22	attempt mount
13	3	0.22	0.51	move
13	3	0.86	2.52	move
13	3	2.88	3.61	move
13	3	4.33	4.57	jump
13	3	7.02	7.47	jump
13	3	7.63	8.11	move
13	3	8.18	10.11	move
13	3	10.98	11.25	jump
13	3	11.34	15.95	move
13	4	5.73	6.63	head jerk
13	4	6.73	7.35	horizontal bob
13	4	7.81	8.68	drink
13	4	9.26	10.31	drink
13	4	11.52	12.12	move
13	4	12.12	12.38	jump
13	4	12.38	14.88	move
13	4	16.76	17	attempt peck
13	4	17.52	17.65	head jerk
13	4	19.31	23.23	move
13	4	23.94	24.94	move
13	4	28.18	32.25	move
13	4	39.06	41.29	move
13	4	42.42	42.79	move
13	4	42.93	43.2	vertical bob
13	4	44.37	44.93	vertical bob
13	4	45.5	45.79	head jerk
13	4	46.1	46.32	vertical bob
13	4	48.09	48.2	head jerk
13	4	50.84	51.56	vertical bob
13	4	53.26	53.42	head jerk
13	4	55.49	55.61	head jerk
13	4	59.6	59.71	head jerk
13	4	61.8	63	move
13	4	63.43	65.65	move
13	4	66.56	66.81	vertical bob
13	4	68.64	68.82	head jerk
13	4	68.98	72.54	move
13	4	70.64	70.69	vertical bob
13	4	75.43	77.23	move
13	4	77.31	77.45	head jerk
13	4	77.95	78.71	move
13	4	78.87	79.53	horizontal bob
13	4	80.32	81.12	preen self
13	4	81.42	81.81	horizontal bob
13	4	81.82	82.61	move
13	4	82.81	83.82	horizontal bob
13	4	83.82	85.68	move
13	4	86.44	87.12	horizontal bob
13	4	87.59	87.78	vertical bob
13	4	87.79	88.82	horizontal bob
13	4	88.94	89.26	move
13	4	89	89.27	head jerk
13	4	89.46	95.44	preen self
13	5	2.019	2.686	move
13	5	2.853	3.287	head jerk
13	5	4.471	5.772	head jerk
13	5	5.923	6.223	peck
13	5	6.423	6.723	horizontal bob
13	5	6.807	7.057	vertical bob
13	5	7.574	8.392	head jerk
13	5	8.508	8.709	peck
13	5	8.825	9.593	allofeed
13	5	12.729	13.73	head jerk
13	5	13.997	14.264	horizontal bob
13	5	14.481	15.249	allofeed
13	5	18.168	19.369	allofeed
13	5	21.188	21.455	horizontal bob
13	5	21.638	22.039	vertical bob
13	5	22.039	22.756	allofeed
13	5	24.208	24.524	peck
13	5	24.741	25.092	move
13	5	25.142	25.709	horizontal bob
13	5	26.043	26.827	horizontal bob
13	5	27.277	27.628	jump
13	5	29.68	30.414	move
13	6	0.517	1.017	peck
13	6	1.017	4.821	horizontal bob
13	6	6.573	6.706	head jerk
13	6	8.158	8.441	head jerk
13	6	8.625	9.008	peck
13	6	9.008	9.242	horizontal bob
13	6	13.496	15.682	allopreen
13	6	17.333	25.675	being preened
13	6	26.843	27.694	peck
13	6	27.861	28.011	head jerk
13	6	28.862	29.045	peck
13	6	30.413	32.665	being preened
13	6	33.083	33.283	head jerk
13	6	33.65	34.2	peck
13	6	34.384	34.534	head jerk
13	6	34.784	35.034	peck
13	6	35.602	35.668	head jerk
13	6	38.004	38.338	move
13	6	41.424	41.691	jump
13	6	41.791	42.726	move
13	6	43.977	44.36	jump
13	6	44.344	46.296	move
13	6	45.812	46.296	head jerk
13	6	47.046	47.447	move
13	6	47.464	47.897	jump
13	6	47.914	48.581	move
13	6	48.481	48.665	head jerk
13	6	48.798	49.032	horizontal bob
13	6	49.332	49.632	jump
13	6	49.866	50.216	vertical bob
13	6	50.333	50.5	move
13	6	53.086	53.67	move
13	6	53.82	54.137	jump
13	6	54.104	55.388	move
13	6	55.672	55.955	jump
13	6	56.372	56.606	horizontal bob
13	6	60.493	60.86	head jerk
13	6	62.178	62.562	move
13	6	62.579	62.896	jump
13	6	62.912	63.496	move
13	6	64.264	65.081	move
13	6	65.832	66.082	jump
13	6	67.233	67.333	move
13	6	68.301	68.885	horizontal bob
13	6	68.902	70.303	head jerk
13	6	70.553	71.221	peck
13	6	71.654	71.921	horizontal bob
13	6	72.605	73.823	move
13	6	72.989	73.54	horizontal bob
13	6	74.174	74.457	horizontal bob
13	6	74.491	76.075	move
13	6	75.041	75.358	horizontal bob
13	6	76.493	77.527	horizontal bob
13	6	77.694	78.244	move
13	6	80.246	80.463	attempt peck
13	6	80.363	81.464	head jerk
13	6	81.564	82.715	move
13	6	81.815	82.048	horizontal bob
13	6	82.248	82.882	head jerk
13	6	83.149	84.851	preen self
13	6	87.187	87.454	peck
13	6	87.487	88.905	move
13	6	87.937	89.522	head jerk
13	6	89.706	89.873	attempt peck
13	6	89.906	90.039	peck
13	6	90.19	90.44	head jerk
13	6	90.457	90.857	jump
13	6	90.907	91.274	move
13	6	91.458	91.708	jump
13	6	91.775	92.525	move
13	6	92.542	93.193	jump
13	6	93.309	93.61	move
13	6	93.993	94.344	jump
13	6	94.41	95.295	move
13	6	98.581	98.848	horizontal bob
13	6	100.4	100.867	move
13	6	102.569	102.902	jump
13	6	104.42	105.038	move
13	6	104.988	106.156	head jerk
13	6	106.206	106.956	move
13	6	112.946	113.496	move
13	6	113.163	113.413	head jerk
13	6	114.364	114.714	attempt mount
13	7	1.467	1.884	jump
13	7	2.385	2.952	move
13	7	3.519	4.036	horizontal bob
13	7	4.253	4.587	move
13	7	4.587	4.82	jump
13	7	4.97	5.404	move
13	7	6.639	7.289	move
13	7	7.423	7.523	head jerk
13	7	7.807	8.024	horizontal bob
13	7	8.19	8.391	vertical bob
13	7	12.445	12.595	head jerk
13	7	13.379	14.58	head jerk
13	7	15.197	15.564	jump
13	7	15.514	16.198	move
13	7	16.966	17.249	jump
13	7	17.299	17.5	jump
13	7	17.633	18.15	move
13	8	0.991	1.342	attempt mount
13	8	1.375	1.859	move
13	8	1.592	2.159	head jerk
13	8	6.263	6.564	move
13	8	6.731	12.636	head jerk
13	8	12.787	13.504	peck
13	8	14.889	15.756	head jerk
13	8	15.806	16.19	peck
13	8	16.207	16.39	horizontal bob
13	8	17.141	18.409	peck
13	8	18.426	18.609	horizontal bob
13	8	18.793	19.477	allofeed
13	8	21.579	22.229	move
13	8	22.68	23.464	head jerk
13	8	22.947	23.597	move
13	8	23.664	23.964	fly
13	8	24.315	24.799	move
13	8	25.8	26.1	horizontal bob
13	8	26.117	26.584	move
13	8	26.584	26.834	jump
13	8	26.834	29.236	move
13	8	29.854	36.66	move
13	8	36.677	36.961	jump
13	9	0.09	19	horizontal
13	9	0.59	1.19	drink
13	9	2.27	2.91	drink
13	9	3.79	10.25	drink
13	9	10.6	12.54	drink
13	9	12.72	12.83	head jerk
13	9	15.93	17.81	drink
13	9	18.63	19.7	move
13	9	19.88	20.14	jump
13	9	21.19	21.49	move
13	9	21.77	22.02	jump
13	10	1.58	1.81	move
13	10	1.94	2.15	jump
13	10	3.19	3.62	head jerk
13	10	5.28	5.84	move
13	10	5.82	6.78	peck
13	10	7.53	7.75	peck
13	10	7.85	8.35	move
13	10	8.61	9.2	move
13	10	9.25	9.73	attempt mount
13	10	9.52	9.81	peck
13	10	9.88	10.43	move
13	10	10.94	11.87	peck
13	10	12.51	12.93	move
13	10	13.5	14	peck
13	10	14.04	14.76	move
13	10	14.84	22.39	mount
13	10	22.6	23.07	fly
13	10	24.62	25.38	move
13	10	25.4	25.57	jump
13	10	26.05	26.35	horizontal bob
13	10	26.62	26.74	head jerk
13	10	27.52	27.83	move
13	10	27.91	28.14	jump
13	10	29.05	29.37	move
13	10	29.99	30.18	jump
13	10	30.733	31.003	horizontal bob
13	10	32.943	33.613	horizontal bob
13	10	33.763	34.433	move
13	10	34.672	34.933	attempt mount
13	10	35.083	35.403	move
13	10	35.633	36.273	attempt mount
13	10	36.043	36.343	peck
13	10	36.562	37.852	move
13	10	38.233	38.462	peck
13	10	39.293	39.883	peck
13	10	40.863	41.823	peck
13	10	41.992	42.593	move
13	10	42.803	43.422	peck
13	10	43.683	44.133	move
13	10	44.573	45.032	attempt mount
13	10	45.133	46.073	move
13	10	46.643	47.153	peck
13	10	47.183	47.663	move
13	10	47.973	49.123	peck
13	10	49.653	50.663	peck
13	10	50.793	51.102	move
13	10	51.413	51.793	move
13	10	51.753	52.123	peck
13	10	52.123	52.623	attempt mount
13	10	52.373	52.672	peck
13	10	53.492	53.713	move
13	10	53.992	55.323	horizontal bob
13	10	55.703	55.973	move
13	10	55.983	57.062	peck
13	10	56.663	57.013	attempt mount
13	10	58.683	58.793	head jerk
13	10	59.013	59.312	peck
13	10	59.913	60.303	move
13	10	62.062	62.513	attempt mount
13	10	63.193	63.473	jump
13	10	63.833	64.213	move
13	10	64.282	64.582	jump
13	10	65.312	65.433	move
13	10	65.553	84.752	mount
13	10	84.782	85.053	fly
13	10	86.513	87.112	move
13	10	87.112	87.312	jump
13	10	89.183	89.493	move
13	10	89.422	89.933	peck
13	10	89.933	90.142	vertical bob
13	10	90.532	92.543	horizontal bob
13	10	92.723	92.933	vertical bob
13	10	92.973	93.142	peck
13	10	93.163	93.293	vertical bob
13	10	93.303	93.363	peck
13	10	105.642	106.583	horizontal bob
13	10	106.763	106.883	move
18	1	0.04	0.27	fly
18	1	0.64	0.87	jump
18	1	0.95	6.27	move
18	1	6.13	6.73	horizontal bob
18	1	7.24	7.58	horizontal bob
18	1	7.91	8.24	move
18	1	8.64	9.74	move
18	1	9.76	10.48	horizontal bob
18	1	10.68	12.99	move
18	1	13.98	14.97	move
18	1	15.04	15.35	horizontal bob
18	1	15.75	16.52	head jerk
18	1	15.84	17.7	move
18	1	16.75	17.04	horizontal bob
18	1	17.76	18.02	horizontal bob
18	1	18.56	18.81	vertical bob
18	1	19.24	19.4	head jerk
18	1	20.48	20.72	move
18	1	20.63	21.86	head jerk
18	1	22.15	22.39	horizontal bob
18	1	22.69	23.04	vertical bob
18	1	23.58	25.03	move
18	1	25.35	25.54	jump
18	1	26.2	26.6	move
18	2	2.25	3.18	vertical bob
18	2	4.27	4.55	vertical bob
18	2	8.43	8.62	peck
18	2	8.63	8.85	vertical bob
18	2	15.21	15.71	vertical bob
18	2	22.24	22.63	vertical bob
18	2	23.65	24.15	vertical bob
18	2	26.72	26.82	head jerk
18	2	28.67	28.78	head jerk
18	2	31.44	31.57	head jerk
18	2	34.38	34.5	attempt peck
18	2	36.88	37.02	attempt peck
18	2	37.67	37.81	attempt peck
18	2	39.02	39.16	attempt peck
18	2	42.89	43	attempt peck
18	2	46.18	46.56	move
18	2	48.08	48.37	move
18	2	50.72	50.85	head jerk
18	2	51.59	52.05	vertical bob
18	2	52.44	52.56	head jerk
18	2	53.89	54.01	attempt peck
18	2	55.75	55.88	attempt peck
18	2	57	57.16	attempt peck
18	2	58.99	59.1	attempt peck
18	2	59.82	61.28	allopreen
18	2	62.29	62.43	head jerk
18	2	71.58	71.67	head jerk
18	2	72.8	73.18	move
18	2	74.61	75.08	attempt mount
18	2	75.12	75.83	move
18	2	76.15	76.97	move
18	2	76.65	76.88	vertical bob
18	2	77.77	77.87	attempt peck
18	2	78.64	78.85	attempt peck
18	2	79.48	79.71	attempt peck
18	2	80.26	80.36	attempt peck
18	2	81.52	81.71	vertical bob
18	2	84.05	84.2	move
18	2	84.52	84.76	horizontal bob
18	2	86.8	87.24	head jerk
18	2	87.8	88.46	move
18	2	88.04	88.2	attempt peck
18	2	88.64	89.31	move
18	2	89.56	89.91	move
18	2	90.45	90.88	peck
18	2	91.18	91.39	move
18	2	91.51	91.69	attempt peck
18	2	91.58	92.01	move
18	2	92.66	92.94	attempt peck
18	2	93.64	93.86	move
18	2	94.38	94.55	attempt peck
18	2	96.89	97.76	attempt peck
18	2	98.91	99	peck
18	2	100.25	100.37	peck
18	2	100.88	101.07	peck
18	2	101.57	102.75	move
18	2	101.8	102.09	attempt peck
18	2	105.2	105.65	move
18	2	105.87	106.34	attempt peck
18	2	106.95	107.64	move
18	2	107.67	107.92	attempt mount
18	2	107.92	108.32	move
18	3	2.052	2.269	jump
18	3	2.352	3.654	move
18	3	3.337	4.238	horizontal bob
18	3	4.788	5.189	move
18	3	5.272	5.572	jump
18	3	5.873	6.089	jump
18	3	6.24	7.174	move
18	3	8.392	8.992	move
18	3	9.009	9.243	jump
18	3	9.61	9.877	horizontal bob
18	3	10.711	11.562	move
18	3	11.929	12.162	jump
18	3	12.512	13.447	move
18	3	13.18	15.866	horizontal bob
18	3	16.717	16.95	fly
18	3	18.285	19.937	move
18	3	20.554	20.854	jump
18	3	20.854	21.171	move
18	3	22.406	22.606	move
18	3	22.639	22.856	jump
18	3	22.973	23.59	move
18	3	23.34	23.874	head jerk
18	3	24.074	26.51	horizontal bob
18	3	24.474	25.392	move
18	3	26.927	29.162	move
18	3	30.163	30.464	horizontal bob
18	3	32.182	32.933	move
18	3	32.933	33.116	jump
18	3	33.183	33.584	move
18	3	33.634	33.834	jump
18	3	33.917	35.018	move
18	3	34.835	35.219	head jerk
18	3	35.352	35.619	horizontal bob
18	3	35.903	37.988	move
18	3	38.171	38.839	head jerk
18	3	39.556	40.157	move
18	3	40.941	41.508	move
18	3	44.228	44.728	move
18	4	1.42	2.938	move
18	4	2.971	4.79	head jerk
18	4	5.023	6.141	move
18	4	7.325	10.345	move
18	4	9.878	10.879	head jerk
18	4	12.731	24.86	move
18	4	18.136	18.253	head jerk
18	4	25.41	31.416	move
18	4	32.034	32.451	horizontal bob
18	4	32.167	34.903	move
18	4	35.02	35.387	head jerk
18	4	35.62	38.924	preen self
18	4	39.024	39.741	move
18	4	39.941	44.786	preen self
18	5	0.506	1.073	move
18	5	1.09	1.374	jump
18	5	1.791	2.391	horizontal bob
18	5	2.458	2.742	jump
18	5	3.042	4.293	horizontal bob
18	5	5.444	11.851	head jerk
18	5	17.823	18.474	head jerk
18	5	20.743	21.377	head jerk
18	5	22.245	22.728	move
18	5	23.613	23.863	jump
18	5	23.896	24.163	move
18	5	24.247	24.814	head jerk
18	5	26.065	26.599	head jerk
18	5	26.699	26.966	move
18	5	26.933	27.216	jump
18	5	27.833	28.718	horizontal bob
18	5	29.452	29.785	move
18	5	30.436	30.703	jump
18	5	31.337	31.787	move
18	5	32.004	32.421	move
18	5	34.991	35.341	jump
18	5	39.896	40.346	move
18	5	41.48	41.731	jump
18	5	42.048	42.632	move
18	5	42.682	42.932	jump
18	5	43.182	44.233	move
18	5	43.349	44.2	horizontal bob
18	5	44.4	44.8	head jerk
18	5	44.867	45.184	attempt peck
18	5	45.234	45.768	horizontal bob
18	5	46.769	47.053	horizontal bob
18	5	48.421	48.788	horizontal bob
18	5	49.622	50.039	horizontal bob
18	5	51.04	51.224	head jerk
18	5	51.39	52.341	horizontal bob
18	5	55.094	55.294	horizontal bob
18	5	55.311	56.963	preen self
18	6	0.545	0.846	jump
18	6	0.862	2.481	move
18	6	1.313	1.646	horizontal bob
18	6	2.831	3.065	horizontal bob
18	6	3.015	5.5	move
18	6	6.101	9.905	head jerk
18	6	10.005	12.674	move
18	6	12.19	14.793	head jerk
18	6	14.893	16.261	move
18	6	17.295	18.046	move
18	6	18.547	19.064	head jerk
18	6	19.097	19.331	vertical bob
18	6	19.347	19.564	horizontal bob
18	6	19.631	21.249	head jerk
18	6	21.383	21.65	vertical bob
18	6	21.65	21.717	peck
18	6	21.717	25.003	move
18	6	24.92	25.187	vertical bob
18	6	26.338	27.022	move
18	6	30.675	31.043	vertical bob
18	6	31.476	33.512	head jerk
18	6	34.046	35.213	move
18	6	34.513	34.813	attempt peck
18	6	38.633	41.053	head jerk
18	6	40.952	41.77	move
18	6	43.055	43.321	jump
18	6	44.456	45.023	horizontal bob
18	6	45.39	45.624	head jerk
18	6	46.708	47.542	move
18	6	46.892	47.843	horizontal bob
18	6	49.127	49.594	move
18	6	53.198	53.732	move
18	6	54.116	55.6	horizontal bob
18	6	54.516	55.267	move
18	6	57.936	58.036	move
18	7	0.851	5.689	move
18	7	5.672	6.056	horizontal bob
18	7	6.073	9.509	move
18	7	10.027	12.296	move
18	7	11.562	12.93	horizontal bob
18	7	13.547	14.331	preen self
18	7	14.514	15.549	vertical bob
18	7	15.716	16.35	horizontal bob
18	7	16.5	18.619	move
18	7	18.919	20.103	head jerk
18	7	20.354	20.621	horizontal bob
18	7	20.754	21.338	move
18	8	1.333	1.584	horizontal bob
18	8	2.101	2.918	preen self
18	8	3.335	4.52	head jerk
18	8	4.653	6.121	preen self
18	8	6.205	6.805	attempt peck
18	8	6.238	6.639	move
18	8	6.922	7.089	horizontal bob
18	8	7.256	7.523	peck
18	8	7.439	7.673	move
18	8	7.957	8.39	move
18	8	11.143	11.393	horizontal bob
18	8	11.977	12.478	horizontal bob
18	8	12.361	13.963	move
18	8	14.113	14.396	jump
18	8	14.63	15.097	move
18	8	16.131	17.9	head jerk
18	8	18.033	18.534	horizontal bob
18	8	18.734	19.018	move
18	8	19.385	19.685	jump
18	8	19.735	20.069	move
18	8	20.936	21.136	fly
18	8	21.921	22.054	head jerk
18	8	23.389	23.689	horizontal bob
18	8	23.806	24.256	vertical bob
18	8	26.375	26.876	move
18	8	26.992	28.677	drink
18	8	29.378	29.762	move
18	8	29.712	30.613	horizontal bob
18	8	31.03	31.247	jump
18	8	31.43	31.881	move
18	8	31.847	32.214	horizontal bob
18	8	32.064	32.831	move
18	8	33.582	33.899	jump
18	8	34.2	34.65	move
18	8	34.767	35.084	horizontal bob
18	8	35.467	36.068	drink
18	8	36.268	36.619	horizontal bob
18	8	36.735	37.519	move
18	8	37.486	38.153	horizontal bob
18	8	38.404	38.971	preen self
18	8	39.121	39.388	horizontal bob
18	8	41.39	42.291	preen self
18	8	43.542	44.159	preen self
18	8	44.61	45.177	horizontal bob
18	8	45.394	47.796	preen self
18	8	49.298	49.448	move
18	8	49.481	49.732	jump
18	9	1.273	3.341	move
18	9	4.726	5.06	move
18	9	5.493	5.794	jump
18	9	6.011	6.428	move
18	9	6.695	7.062	jump
18	9	7.729	16.121	move
18	9	15.704	16.271	horizontal bob
18	9	16.454	20.625	move
18	9	20.575	20.809	head jerk
18	9	21.109	23.712	move
18	9	21.209	22.143	horizontal bob
18	9	23.645	24.079	horizontal bob
18	9	24.629	24.763	head jerk
18	9	24.763	28.2	move
18	9	28.6	28.833	jump
18	9	29.167	29.434	horizontal bob
18	9	29.568	30.385	horizontal bob
18	9	30.635	32.32	head jerk
18	9	32.404	32.704	horizontal bob
18	9	33.905	34.139	jump
18	9	34.306	34.556	jump
18	9	34.623	37.542	move
18	9	37.592	37.792	jump
18	9	38.143	38.41	move
18	9	40.095	40.528	horizontal bob
18	9	40.645	40.912	jump
18	9	41.179	41.947	move
18	9	47.335	48.52	move
18	9	49.938	50.288	move
18	9	50.255	50.505	jump
18	9	50.689	51.089	move
18	9	51.439	51.69	jump
18	9	52.107	54.075	horizontal bob
18	9	54.526	54.96	move
18	9	55.36	57.612	horizontal bob
18	9	56.411	57.229	move
18	9	60.198	64.936	move
18	9	65.537	65.82	jump
18	9	65.837	70.492	move
18	9	70.625	70.792	jump
18	9	70.992	72.928	horizontal bob
18	9	73.194	73.378	move
18	9	73.695	74.329	horizontal bob
18	9	74.629	74.729	move
18	9	74.779	75.03	jump
18	9	75.046	78.55	move
18	9	77.182	77.632	horizontal bob
18	9	78.934	85.14	move
18	9	85.106	85.423	horizontal bob
18	9	85.54	86.274	move
18	9	87.125	87.425	head jerk
18	9	87.492	87.792	horizontal bob
18	9	88.109	88.476	move
18	9	88.376	89.427	horizontal bob
18	9	89.511	90.045	move
18	9	91.313	93.615	move
18	9	94.049	94.766	move
18	9	95.2	100.388	move
18	9	100.472	100.739	jump
18	9	101.222	102.257	horizontal bob
18	9	103.258	105.193	head jerk
18	9	105.327	106.728	move
18	9	106.077	106.394	horizontal bob
18	9	107.012	107.329	horizontal bob
18	9	107.662	109.13	move
18	9	107.712	111.883	horizontal bob
18	9	112.167	112.567	move
18	9	113.852	114.119	jump
18	9	114.185	114.703	move
18	9	114.736	115.053	jump
18	9	115.07	115.72	move
18	9	117.105	117.822	move
18	9	117.772	118.106	horizontal bob
18	9	118.34	118.757	attempt peck
18	9	118.773	118.957	horizontal bob
18	9	119.157	119.641	head jerk
18	9	122.494	124.863	head jerk
18	9	126.398	127.265	move
18	9	126.531	127.015	horizontal bob
18	9	127.215	128.65	head jerk
18	9	128.783	128.95	fly
18	9	129.1	129.301	jump
18	9	129.401	132.454	move
18	9	133.121	133.588	move
18	9	134.055	134.489	move
18	9	134.956	137.792	move
18	9	138.076	140.595	move
18	9	141.496	141.93	move
18	9	142.314	142.414	head jerk
18	9	144.749	147.135	horizontal bob
18	9	147.469	148.837	move
18	9	149.804	150.755	move
18	9	151.773	155.21	move
18	9	155.226	155.493	jump
18	9	155.577	158.496	horizontal bob
18	9	157.312	157.429	move
18	9	158.463	158.813	move
18	9	159.247	159.514	jump
18	9	159.848	160.031	jump
18	9	160.098	164.219	move
18	9	165.704	166.087	move
18	9	166.354	166.838	head jerk
18	10	0.033	0.417	jump
18	10	0.434	0.601	move
18	10	0.884	1.468	horizontal bob
18	10	1.552	2.502	move
18	10	3.353	4.555	move
18	10	4.555	8.175	head jerk
18	10	8.508	8.642	move
18	10	9.209	9.776	move
18	10	9.96	10.143	head jerk
18	10	14.147	14.831	move
18	10	17.384	21.255	head jerk
18	10	22.272	23.24	move
18	10	24.057	24.575	move
18	10	30.43	30.547	head jerk
18	10	31.048	33.3	move
18	10	31.531	31.615	peck
18	10	32.699	32.983	horizontal bob
18	10	33.333	33.55	jump
18	10	33.817	34.401	horizontal bob
18	10	34.501	34.701	vertical bob
18	10	35.168	35.469	horizontal bob
18	10	35.602	35.986	move
15	1	0.701	0.834	head jerk
15	1	1.802	2.369	horizontal bob
15	1	2.603	2.903	head jerk
15	1	5.572	6.44	horizontal bob
15	1	9.409	9.593	head jerk
15	1	11.745	12.029	horizontal bob
15	1	12.212	12.346	head jerk
15	1	13.83	13.964	head jerk
15	1	15.282	15.382	head jerk
15	1	22.289	22.706	vertical bob
15	1	38.889	39.022	head jerk
15	2	0.017	0.05	head jerk
15	2	1.018	1.518	eat
15	2	12.646	13.947	eat
15	2	16.4	16.683	horizontal bob
15	2	17.301	17.534	head jerk
15	2	17.684	17.918	horizontal bob
15	2	18.252	19.253	move
15	2	18.352	18.502	head jerk
15	2	19.253	20.237	eat
15	2	21.688	22.022	move
15	3	1.44	1.858	vertical bob
15	3	1.874	2.208	attempt peck
15	3	2.241	3.526	move
15	3	4.143	5.077	vertical bob
15	3	5.411	5.595	vertical bob
15	3	5.895	6.112	horizontal bob
15	3	6.679	7.93	vertical bob
15	3	8.531	9.348	horizontal bob
15	3	10.816	11.067	vertical bob
15	3	11.417	11.567	head jerk
15	3	12.385	12.785	vertical bob
15	3	13.002	13.419	move
15	3	14.437	15.338	head jerk
15	3	15.438	16.205	horizontal bob
15	3	22.144	22.445	horizontal bob
15	3	22.645	22.879	attempt peck
15	3	22.945	23.312	head jerk
15	4	0.017	1.385	move
15	4	0.734	1.034	attempt peck
15	4	5.372	5.505	head jerk
15	4	6.073	6.623	move
15	4	9.643	9.743	head jerk
15	4	11.428	11.528	head jerk
15	5	1.11	2.4	head jerk
15	5	2.6	3.18	horizontal bob
15	5	3.31	3.88	head jerk
15	5	3.87	5.62	move
15	5	4.87	5.11	horizontal bob
15	5	5.22	5.67	head jerk
15	5	5.85	6.04	attempt peck
15	5	6.1	6.42	move
15	5	6.67	7.2	horizontal bob
15	5	8.97	9.5	move
15	5	9.83	10.37	attempt peck
15	5	10.96	11.52	horizontal bob
15	5	11.66	11.83	vertical bob
15	5	11.88	12.19	head jerk
15	5	13.15	13.41	attempt peck
15	5	13.45	13.89	move
15	5	14.15	14.57	move
15	5	15.01	15.19	attempt peck
15	5	15.57	15.73	attempt peck
15	5	15.96	16.16	horizontal bob
15	5	18.21	18.7	horizontal bob
15	6	0.27	0.91	peck
15	6	1.33	1.79	move
15	6	2.25	2.58	move
15	6	2.82	3.2	head jerk
15	6	3.31	4.1	horizontal bob
15	6	4.11	4.47	attempt peck
15	6	5	5.57	peck
15	6	6.15	7.28	peck
15	6	7.87	8.72	peck
15	6	9.33	9.6	peck
15	6	10.3	13.81	peck
15	6	14.64	15.53	peck
15	6	15.85	16.84	peck
15	6	17	18.28	peck
15	6	18.29	18.33	head jerk
15	6	18.34	19.62	vertical bob
15	6	19.65	21.16	peck
15	6	21.17	22.82	vertical bob
15	6	22.83	24.29	allofeed
15	6	24.48	24.65	peck
15	6	25.05	25.22	horizontal bob
15	6	25.26	25.7	peck
15	6	26.38	27.69	move
15	6	30.44	30.6	vertical bob
15	6	30.61	32.52	allofeed
15	6	32.53	32.7	vertical bob
15	6	32.71	33.21	allofeed
15	6	34.88	35.07	vertical bob
15	6	35.08	35.28	peck
15	6	35.41	35.56	vertical bob
15	6	35.57	37.71	allofeed
15	6	38.83	39.18	peck
15	6	39.25	39.67	vertical bob
15	6	39.71	43.56	allofeed
15	6	43.57	43.68	vertical bob
15	6	43.73	45.5	allofeed
15	6	45.66	45.95	vertical bob
15	6	45.99	46.12	peck
15	6	46.15	46.34	vertical bob
15	6	46.39	49.06	allofeed
15	6	49.57	50.15	peck
15	6	50.81	50.94	peck
15	6	51.01	51.19	vertical bob
15	6	51.23	51.5	peck
15	6	51.51	51.63	vertical bob
15	6	51.64	54.02	allofeed
15	6	54.03	54.18	head jerk
15	6	54.63	54.82	horizontal bob
15	6	55.11	56.36	allofeed
15	6	56.44	56.59	vertical bob
15	6	56.64	59.16	allofeed
15	6	60.59	61.6	move
15	6	61.77	62.13	head jerk
15	6	61.86	63.56	move
15	6	63.49	63.78	head jerk
15	6	63.79	64.12	peck
15	6	64	65.27	move
15	6	65.2	65.58	peck
15	6	65.59	65.85	vertical bob
15	6	65.89	69.1	allofeed
15	6	69.66	69.85	peck
15	6	70.19	71.34	move
15	6	72.04	72.47	peck
15	6	72.48	72.7	horizontal bob
15	6	72.82	72.97	vertical bob
15	6	72.99	77.74	allofeed
15	6	79.17	79.63	peck
15	6	80.13	80.25	head jerk
15	6	80.25	80.45	peck
15	6	80.49	81.43	move
15	6	82.11	82.74	peck
15	6	82.76	82.95	vertical bob
15	6	82.95	89.33	allofeed
15	6	89.53	91.15	allofeed
15	6	92.21	92.73	peck
15	6	93.11	93.35	horizontal bob
15	6	94.51	94.71	peck
15	6	94.94	95.99	move
15	6	96.66	96.83	head jerk
15	6	97.37	97.56	horizontal bob
15	6	98.1	98.33	horizontal bob
15	6	100.14	100.45	peck
15	6	100.98	101.28	peck
15	6	101.29	101.55	vertical bob
15	6	101.59	102.735	allofeed
15	7	0.569	0.886	jump
15	7	1.287	2.104	horizontal bob
15	7	2.438	2.738	jump
15	7	2.988	3.989	horizontal bob
15	7	5.291	6.559	move
15	7	8.16	9.979	head jerk
15	7	12.231	14.433	head jerk
15	7	12.464	12.631	move
15	7	14.567	15.1	horizontal bob
15	7	21.69	22.041	head jerk
15	7	26.095	27.079	head jerk
15	7	28.214	28.547	attempt peck
15	7	28.647	29.014	horizontal bob
15	7	29.782	30.299	preen self
15	7	35.354	36.188	horizontal bob
15	7	36.322	36.672	jump
15	7	36.822	37.056	jump
15	7	37.189	38.958	move
15	7	38.707	38.924	jump
15	7	39.058	40.526	horizontal bob
15	8	25.709	26.56	head jerk
15	8	31.248	31.698	attempt peck
15	9	2.152	2.486	peck
15	9	2.436	2.769	move
15	9	10.21	11.645	move
15	9	12.179	12.446	horizontal bob
15	9	12.229	13.897	move
15	9	14.932	15.315	head jerk
15	9	15.482	15.949	horizontal bob
15	9	17.284	17.417	attempt peck
15	9	18.151	19.052	move
15	9	18.852	20.187	eat
15	10	0.717	3.17	move
15	10	2.119	2.386	horizontal bob
15	10	3.187	3.42	jump
15	10	3.57	3.82	jump
15	10	3.921	4.288	move
15	10	4.638	5.172	move
15	10	6.84	6.99	jump
15	10	9.393	9.877	peck
15	10	10.51	10.677	peck
15	10	13.163	13.981	peck
15	10	14.381	15.365	peck
15	10	15.616	17.384	peck
15	10	17.534	18.418	horizontal bob
15	10	19.653	20.17	peck
15	10	20.437	21.154	peck
15	10	21.538	21.872	peck
15	10	22.506	23.123	move
15	10	24.391	24.675	jump
15	10	24.741	25.242	move
15	10	25.525	26.56	horizontal bob
15	10	27.327	27.611	jump
15	10	28.862	29.162	jump
15	10	29.179	29.68	move
15	10	29.713	29.997	jump
15	10	30.264	30.781	horizontal bob
15	10	31.598	32.9	head jerk
15	10	33.033	33.267	peck
15	10	33.383	34.518	move
15	10	35.002	35.319	peck
15	10	36.336	36.954	peck
15	10	37.07	38.238	move
15	10	37.988	38.322	head jerk
15	10	38.422	38.689	peck
15	10	39.022	39.239	horizontal bob
15	10	39.256	39.356	vertical bob
15	10	39.389	39.539	attempt peck
15	10	41.091	41.408	jump
15	10	41.508	41.858	move
15	10	41.875	42.092	jump
15	10	42.593	42.859	jump
15	10	42.893	43.427	move
15	10	44.027	44.244	jump
15	10	44.678	44.845	horizontal bob
15	10	45.162	45.245	head jerk
15	10	46.346	46.63	horizontal bob
15	10	46.73	47.447	move
15	10	47.581	48.532	horizontal bob
15	10	49.85	51.535	horizontal bob
15	10	51.702	51.919	vertical bob
15	10	52.636	52.92	horizontal bob
15	10	53.186	53.604	vertical bob
15	10	53.67	56.473	horizontal bob
15	10	56.523	56.707	vertical bob
15	10	58.425	58.659	head jerk
15	10	58.759	59.026	vertical bob
15	10	59.042	60.01	peck
15	10	60.11	60.661	horizontal bob
15	10	60.744	61.194	vertical bob
15	10	61.211	63.013	allofeed
15	10	63.263	64.147	peck
15	10	64.264	64.815	peck
15	10	64.932	66.033	peck
15	10	66.049	66.883	head jerk
15	10	69.052	69.453	move
15	10	70.487	70.754	jump
15	10	70.938	71.321	move
15	10	71.405	71.672	jump
15	10	71.972	72.189	jump
15	10	72.256	72.94	move
15	10	72.956	73.29	jump
15	10	73.39	73.941	move
15	10	74.891	76.693	move
15	10	76.71	76.96	jump
15	10	77.227	77.594	move
15	10	77.611	77.828	jump
15	10	78.312	78.779	move
15	10	78.929	82.716	attempt mount
15	10	83.033	83.317	horizontal bob
15	10	83.6	83.967	move
15	10	83.967	84.234	horizontal bob
15	10	84.451	84.718	vertical bob
15	10	85.736	87.487	mount
15	10	87.521	87.788	fly
15	10	88.472	89.122	move
15	10	89.156	89.439	horizontal bob
15	10	89.723	90.173	move
15	10	90.807	91.024	move
15	10	91.575	91.825	jump
15	10	92.326	92.659	jump
15	10	92.709	93.143	move
15	10	93.243	93.477	jump
15	10	93.61	93.844	jump
15	10	93.994	94.544	move
15	10	94.778	95.629	move
15	10	96.129	96.38	horizontal bob
15	10	97.464	97.698	horizontal bob
15	10	97.831	98.482	vertical bob
15	10	99.166	99.416	horizontal bob
15	10	103.02	103.27	horizontal bob
15	10	103.754	103.971	horizontal bob
15	10	104.204	104.471	jump
15	10	104.521	105.222	move
15	10	105.255	105.489	jump
15	10	105.939	106.239	horizontal bob
15	10	106.99	107.257	jump
15	10	107.291	107.708	move
15	10	107.774	107.975	jump
15	10	108.108	109.309	move
15	10	109.326	109.576	jump
15	10	109.726	110.093	move
15	10	110.327	110.761	move
15	10	111.578	111.778	jump
15	10	116.566	119.286	drink
15	10	119.553	119.97	move
15	10	120.988	121.054	peck
15	10	121.188	122.539	head jerk
15	10	122.689	123.39	peck
15	10	123.49	124.074	horizontal bob
15	10	125.142	125.492	move
15	10	125.926	126.159	jump
15	10	126.293	126.743	move
15	10	127.077	127.944	move
15	10	131.498	133.033	move
15	10	131.548	131.999	horizontal bob
15	10	133.4	133.934	horizontal bob
15	10	136.119	136.353	horizontal bob
15	10	138.005	138.455	horizontal bob
15	10	138.839	139.606	move
15	10	139.806	140.674	horizontal bob
15	10	142.209	142.426	peck
15	10	143.093	143.31	peck
15	10	143.393	143.527	head jerk
15	10	143.593	144.311	peck
15	10	144.411	145.312	horizontal bob
15	10	144.411	144.961	move
15	10	145.479	146.947	horizontal bob
15	10	147.831	148.131	peck
15	10	148.515	148.665	peck
15	10	149.416	149.833	peck
15	10	149.85	149.916	vertical bob
15	10	150.05	151.018	peck
15	10	151.885	152.369	peck
15	10	152.486	153.353	horizontal bob
15	10	152.586	153.42	move
15	10	153.97	154.154	peck
15	10	155.255	155.589	peck
15	10	155.589	156.556	horizontal bob
15	10	157.157	157.624	peck
15	10	158.158	160.077	allofeed
15	10	160.293	161.328	peck
15	10	161.595	162.295	move
15	10	163.463	163.73	peck
15	10	164.247	164.681	peck
15	10	164.815	165.232	move
15	10	165.399	165.732	move
15	10	169.169	169.503	jump
15	10	170.27	170.62	move
15	10	171.288	172.005	move
15	10	172.556	172.806	jump
15	10	173.423	173.523	head jerk
15	10	174.808	175.359	move
15	10	175.425	175.675	vertical bob
15	10	179.579	179.846	vertical bob
15	10	179.896	182.215	allofeed
15	10	183.216	183.45	jump
15	10	183.583	184.017	move
15	10	184.034	184.351	jump
15	10	185.452	185.786	move
15	10	185.819	186.053	fly
15	10	186.219	187.32	move
15	10	187.337	187.571	jump
15	10	187.904	188.405	horizontal bob
15	10	188.605	188.889	move
15	10	189.172	189.423	horizontal bob
15	10	189.756	189.99	vertical bob
15	10	193.193	193.427	horizontal bob
15	10	194.094	194.728	horizontal bob
15	10	194.761	195.579	move
15	10	195.612	195.862	horizontal bob
15	10	196.63	196.897	horizontal bob
15	10	197.114	197.297	horizontal bob
15	10	199.082	199.316	move
15	10	199.649	199.916	jump
15	10	200.083	200.684	move
15	10	201.435	201.651	move
15	10	201.752	202.018	jump
15	10	202.536	202.853	move
15	10	202.853	203.103	jump
15	10	203.286	204.554	move
15	10	204.721	204.905	jump
15	10	205.572	206.139	move
15	10	206.189	206.456	jump
15	10	206.573	207.007	move
15	10	207.641	207.924	vertical bob
15	10	208.392	209.192	vertical bob
15	10	217.451	218.151	eat
15	10	221.738	222.372	eat
15	10	222.339	222.672	move
15	10	222.722	222.923	jump
15	10	222.956	223.657	move
15	10	223.924	224.474	move
15	10	224.508	224.758	jump
15	10	224.925	225.592	move
15	10	225.826	226.076	eat
15	10	226.226	226.693	move
15	10	226.743	226.96	jump
21	1	0.508	0.758	horizontal bob
21	1	0.508	0.892	move
21	1	0.975	1.192	jump
21	1	1.526	2.06	horizontal bob
21	1	2.31	2.427	head jerk
21	1	3.011	3.277	move
21	1	3.294	3.511	jump
21	1	3.945	5.38	move
21	1	4.645	5.947	head jerk
21	1	9.784	10.068	horizontal bob
21	1	10.385	10.551	head jerk
21	1	14.222	14.689	vertical bob
21	1	15.84	17.825	head jerk
21	1	18.009	18.526	peck
21	1	18.576	19.31	move
21	1	19.494	20.261	horizontal bob
21	1	20.311	20.511	vertical bob
21	1	20.545	20.812	horizontal bob
21	1	20.945	21.829	head jerk
21	1	24.949	25.533	head jerk
21	1	25.683	25.9	peck
21	1	26	26.684	horizontal bob
21	1	26.751	26.934	vertical bob
21	1	26.951	27.151	peck
21	1	27.402	27.635	horizontal bob
21	1	27.668	28.369	move
21	1	28.836	29.754	peck
21	1	29.854	30.138	attempt peck
21	1	30.154	31.239	horizontal bob
21	1	30.722	30.972	move
21	1	33.157	33.491	peck
21	1	33.491	33.524	vertical bob
21	1	33.674	33.691	vertical bob
21	1	33.691	33.725	allofeed
21	1	34.776	34.809	allofeed
21	1	36.544	36.978	peck
21	1	37.061	38.146	move
21	1	38.413	38.679	horizontal bob
21	1	38.746	39.013	vertical bob
21	1	39.38	40.164	peck
21	1	40.198	41.265	move
21	1	42.734	43.317	peck
21	1	43.468	44.285	horizontal bob
21	1	46.971	47.922	peck
21	1	48.089	48.372	horizontal bob
21	1	48.406	48.773	vertical bob
21	1	48.79	49.524	allofeed
21	1	50.908	51.659	peck
21	1	51.959	53.344	move
21	1	53.377	53.961	horizontal bob
21	1	54.562	54.962	peck
21	1	56.18	56.564	vertical bob
21	1	56.581	59.567	allofeed
21	1	59.717	59.934	jump
21	1	60.034	60.551	horizontal bob
21	1	60.735	60.952	move
21	1	60.868	61.385	horizontal bob
21	1	61.519	61.719	jump
21	1	61.853	62.47	move
21	1	62.537	62.787	eat
21	1	63.104	63.304	jump
21	1	63.421	63.521	move
21	1	71.879	72.597	horizontal bob
21	1	72.93	73.397	horizontal bob
21	1	73.498	73.765	move
21	1	73.781	74.031	jump
21	1	74.098	75.032	move
21	1	75.299	76.768	eat
21	1	79.487	79.921	move
21	1	79.837	80.288	eat
21	1	83.274	83.491	jump
21	1	83.524	84.308	move
21	1	84.325	84.525	jump
21	1	84.642	85.293	move
21	1	88.529	89.097	eat
21	1	108.916	109.35	move
21	1	109.25	109.433	vertical bob
21	1	109.45	109.767	horizontal bob
21	1	110.034	110.268	head jerk
21	1	110.668	112.186	eat
21	1	113.087	113.271	jump
21	1	118.926	119.193	jump
21	1	119.377	119.827	move
21	1	121.662	121.946	move
21	1	121.963	122.23	jump
21	1	122.83	123.08	jump
21	1	123.131	123.764	move
21	1	124.132	124.765	move
21	1	133.457	144.986	eat
21	2	0.017	0.901	horizontal bob
21	2	1.301	1.869	horizontal bob
21	2	4.238	4.521	horizontal bob
21	2	13.497	13.797	move
21	2	13.814	14.064	jump
21	2	14.081	14.898	move
21	3	1.196	1.579	move
21	3	1.596	1.78	jump
21	3	1.946	4.032	move
21	3	4.049	4.265	jump
21	3	4.349	5.4	move
21	3	4.933	5.216	horizontal bob
21	3	6.885	7.902	move
21	3	7.869	8.186	peck
21	3	8.203	8.47	horizontal bob
21	3	9.421	9.754	horizontal bob
21	3	9.437	9.904	move
21	3	10.822	11.106	peck
21	3	11.122	11.373	horizontal bob
21	3	11.489	11.723	horizontal bob
21	3	12.29	12.323	horizontal bob
21	3	12.707	12.907	head jerk
21	3	13.241	13.892	peck
21	3	14.109	14.559	horizontal bob
21	3	18.747	18.847	move
21	3	18.797	18.947	peck
21	3	18.963	19.247	horizontal bob
21	3	20.565	20.749	attempt peck
21	3	20.899	21.316	head jerk
21	3	25.086	25.353	move
21	3	25.387	25.57	jump
21	3	25.653	25.887	jump
21	3	25.97	26.304	move
21	3	26.838	27.038	jump
21	3	27.288	27.505	jump
21	3	28.823	29.808	move
21	3	30.058	30.358	jump
21	3	30.358	31.109	move
21	3	31.126	31.409	jump
21	3	31.96	32.677	move
21	3	32.844	34.429	horizontal bob
21	3	33.178	34.295	move
21	3	34.612	36.715	move
21	4	0.267	0.584	move
21	4	0.634	1.285	preen self
21	4	1.652	3.487	move
21	4	4.354	4.605	peck
21	4	4.621	4.972	horizontal bob
21	4	5.005	5.956	head jerk
21	4	6.373	6.673	move
21	4	8.792	9.042	move
21	4	10.244	10.46	head jerk
21	4	10.544	11.745	move
21	4	11.945	12.579	preen self
21	5	1.882	2.566	move
21	5	3.083	3.3	move
21	5	3.867	4.134	jump
21	5	5.402	6.086	move
21	5	8.188	8.372	head jerk
21	5	8.755	9.556	move
21	5	11.074	11.308	jump
21	5	11.408	12.042	move
21	5	12.142	12.426	jump
21	5	12.959	13.493	move
21	5	16.363	16.613	jump
21	5	16.963	18.098	move
21	5	19.299	19.499	jump
21	5	20.15	20.35	jump
21	5	20.517	20.817	move
21	6	4.701	5.018	attempt peck
21	6	5.218	5.736	move
21	6	6.536	6.67	head jerk
21	6	7.938	8.055	move
21	6	11.641	12.175	move
21	6	12.709	13.193	attempt peck
21	6	14.094	15.228	move
21	6	16.046	16.68	move
21	6	18.465	18.849	move
21	6	19.683	20.016	jump
21	6	20.167	20.5	jump
21	6	20.5	20.884	move
21	6	21.034	21.284	jump
21	7	0	2.94	peck
21	7	3.97	8.4	peck
21	7	8.75	8.92	peck
21	7	9.81	10.97	peck
21	7	10.98	11.06	head jerk
21	7	11.59	13.33	peck
21	7	14.63	14.88	peck
21	7	15.26	15.4	peck
21	7	16.35	18.75	peck
21	7	19.29	19.41	peck
21	7	19.41	19.48	head jerk
21	7	20.94	21.19	peck
21	7	22.35	22.96	peck
21	7	23.2	35.09	allofeed
21	7	35.33	37.26	allofeed
21	7	37.36	37.47	head jerk
21	7	37.48	37.56	peck
21	7	37.97	38.56	peck
21	7	38.68	39.75	move
21	7	40.06	41.57	peck
21	7	42.19	42.87	allofeed
21	7	42.95	43.04	peck
21	7	43.07	44.29	move
21	7	43.92	44.8	allofeed
21	7	44.85	44.98	vertical bob
21	7	45.01	45.73	allofeed
21	7	45.7	47.4	move
21	7	46.42	46.86	horizontal bob
21	7	46.95	47.98	allofeed
21	7	48.05	48.98	move
21	7	48.68	50.52	peck
21	7	50.51	51.52	move
21	7	52.3	52.86	peck
21	7	53.06	54.39	move
21	7	55.65	56.13	peck
21	7	56.17	56.58	move
21	7	57.39	57.96	move
21	7	58.16	58.66	move
21	7	59.01	59.38	attempt mount
21	7	59.41	60.64	move
21	7	60.52	61.08	peck
21	7	62.17	63.22	move
21	7	62.78	64.1	peck
21	7	64.08	64.91	move
21	7	64.43	69.08	allofeed
21	7	68.57	69.01	move
21	7	69.11	69.82	attempt mount
21	7	69.82	71.53	move
21	7	70.56	72.02	allofeed
21	7	72.13	73.16	peck
21	7	73.52	73.93	move
21	7	73.78	76.44	allofeed
21	7	74.25	74.59	move
21	7	76.99	77.23	horizontal bob
21	7	77.3	78.04	peck
21	7	77.95	78.41	move
21	7	79.42	79.97	move
21	7	79.97	81.3	horizontal bob
21	7	82.28	82.42	head jerk
21	7	83.15	83.65	horizontal bob
21	7	83.72	83.92	vertical bob
21	7	83.92	84.36	horizontal bob
21	7	86.24	86.65	move
21	7	87.83	87.97	head jerk
21	7	88.29	90.01	move
21	7	91.53	91.72	attempt peck
21	7	91.77	92.02	move
21	7	92.4	94.01	move
21	7	95.04	95.96	move
21	7	97.82	98.24	move
21	7	98.9	99.93	move
21	7	101.21	102.84	move
21	7	102.4	103.2	peck
21	7	105.6	107.66	move
21	7	106.09	106.35	attempt peck
21	7	108.45	109.25	move
21	7	109.53	109.65	peck
21	7	109.71	112.04	move
21	7	113.42	113.53	peck
21	7	114.87	115.49	peck
21	7	115.63	116.23	horizontal bob
21	7	116.27	116.53	peck
21	7	120.38	122.13	move
21	7	124.1	124.72	peck
21	7	124.3	124.61	move
21	7	125.79	126.94	move
21	7	127.24	127.34	peck
21	7	127.25	128.26	move
21	7	128.51	130.92	move
21	7	130.37	130.48	peck
21	7	131.31	132.05	move
21	7	132.32	132.85	peck
21	7	133.45	136.09	peck
21	7	136.16	136.18	move
21	7	136.98	137	move
21	7	137.28	138.78	peck
21	7	139.15	142.29	peck
21	7	142.37	144.41	move
21	7	143.08	145.49	allofeed
21	7	145.52	146.58	move
21	7	146.39	148.4	allofeed
21	7	148.8	148.86	head jerk
21	7	149.04	151.14	allofeed
21	7	151.47	152	peck
21	7	152.29	152.53	horizontal bob
21	7	153.1	153.67	peck
21	7	153.68	155.01	horizontal bob
21	7	155.64	158.35	peck
21	7	158.39	159.68	move
21	7	159.45	160.18	peck
21	7	160.5	163.34	peck
21	7	163.28	164.42	move
21	7	165.39	167.36	peck
21	7	167.72	169.84	peck
21	7	169.94	170.96	move
21	7	170.77	173.41	allofeed
21	7	173.74	174.51	head jerk
21	7	174.67	175.42	allofeed
21	7	175.97	176.9	allofeed
21	7	177.42	177.65	vertical bob
21	7	177.9	178.29	peck
21	7	178.27	179.14	move
21	7	178.91	179.74	allofeed
21	7	179.77	179.98	horizontal bob
21	7	180.1	182.7	allofeed
21	7	183.72	186.12	move
21	7	185.39	186.53	allofeed
21	7	186.54	187.12	attempt mount
21	7	187.36	188.49	move
21	7	188.55	189.36	attempt mount
21	7	189.32	192.11	move
21	7	190.89	191.23	peck
21	7	191.3	192.11	peck
21	7	192.14	193.42	attempt mount
21	7	193.43	193.86	peck
21	7	194.35	195.45	peck
21	7	194.48	197.22	move
21	7	196.1	196.81	peck
21	7	197.49	198.67	move
21	7	197.97	199.78	peck
21	7	199.75	201.02	move
21	7	200.46	201.03	peck
21	7	201.04	201.67	attempt mount
21	7	201.67	201.87	allofeed
21	7	201.81	202.3	move
21	7	202.3	204.92	allofeed
21	7	202.66	203.18	move
21	7	205.04	206.37	move
21	7	205.73	206.23	peck
21	7	206.81	207.11	peck
21	7	207	208.2	move
21	7	208.04	208.58	peck
21	7	208.56	209.48	move
21	7	209.08	210.9	allofeed
21	7	211.3	211.72	peck
21	7	211.67	212.78	move
21	7	212.08	213.17	peck
21	7	213.21	214.42	attempt mount
21	7	215.41	216.7	move
21	7	216.15	216.74	peck
21	7	216.76	217.96	attempt mount
21	7	218.01	218.67	peck
21	7	219.11	219.35	peck
21	7	219.98	221.49	peck
21	7	221.85	223.67	peck
21	7	224.28	224.6	move
21	7	224.79	225.37	move
21	7	226.07	226.76	peck
21	7	227.55	228.46	peck
21	7	228.53	229.25	horizontal bob
21	7	230.03	230.34	peck
21	7	230.75	231.45	peck
21	7	231.52	231.69	vertical bob
21	7	231.7	232.7	allofeed
21	7	233.14	235.65	peck
21	7	235.31	235.74	move
21	7	235.76	236.54	attempt mount
21	7	236.55	236.99	move
21	7	237.37	237.85	peck
21	7	237.37	237.85	move
21	7	237.86	241.18	attempt mount
21	7	241.19	243.26	peck
21	7	241.2	241.71	move
21	7	242.84	243.22	move
21	7	243.27	247.52	mount
21	7	247.54	247.95	move
21	7	248.25	248.5	peck
21	7	248.59	249.31	move
21	7	248.93	249.31	peck
21	7	249.33	252.61	attempt mount
21	7	252.72	253.14	move
21	7	252.96	254.15	peck
21	7	254.37	255.31	peck
21	7	255.33	256.95	mount
21	7	256.98	257.38	peck
21	7	258.16	258.81	peck
21	7	259.36	260.08	peck
21	7	259.91	260.1	move
21	7	260.11	262.12	mount
21	7	262.12	262.39	move
21	7	262.75	263.76	move
21	7	262.88	263.78	peck
21	7	263.79	265.4	attempt mount
21	7	265.4	266.53	move
21	7	266.63	269.84	attempt mount
21	7	270.19	271.17	peck
21	7	270.87	271.17	move
21	7	271.19	274.12	mount
21	7	274.7	277.86	peck
21	7	277.41	277.98	move
21	7	278.51	278.84	peck
21	7	278.97	280.76	move
21	7	279.18	280.22	peck
21	7	281.02	281.44	move
21	7	282.17	282.64	move
21	7	283.95	284.55	peck
21	7	285.27	286.18	peck
21	7	286.87	288.53	peck
21	7	288.89	289.74	peck
21	7	289.7	291.11	move
21	7	291.72	292.09	move
21	7	298.51	299.3	vertical bob
21	7	299.31	299.83	peck
21	7	299.84	301.32	move
21	7	302.43	304.01	move
21	7	304.04	304.54	vertical bob
21	7	304.6	310.1	allofeed
21	7	307.97	308.67	move
21	7	310.12	310.27	vertical bob
21	7	310.29	313.2	allofeed
21	7	310.86	311.07	move
21	7	312.52	315.38	move
21	7	313.61	314.1	allofeed
21	7	314.12	314.32	vertical bob
21	7	314.33	323.54	allofeed
21	7	317.45	319.47	move
21	7	322.14	322.39	move
21	7	324.11	325.35	peck
21	7	325.3	327.6	move
21	7	326.67	327.53	peck
21	7	327.87	328.32	peck
21	7	328.32	328.8	move
21	7	328.67	330.84	peck
21	7	330.83	332.12	move
21	7	332.22	332.59	horizontal bob
21	7	332.7	333.42	move
21	7	333.7	333.93	jump
21	7	334.19	334.41	jump
21	7	334.53	335.234	move
21	8	1.218	1.785	vertical bob
21	8	1.869	2.102	head jerk
21	8	2.486	2.719	horizontal bob
21	8	2.92	3.136	vertical bob
21	8	3.187	3.52	head jerk
21	8	3.67	4.071	vertical bob
21	8	4.071	4.438	attempt peck
21	8	4.471	4.671	horizontal bob
21	8	4.788	5.305	attempt peck
21	8	5.339	6.023	horizontal bob
21	8	6.423	6.54	attempt peck
21	8	6.557	6.69	vertical bob
21	8	6.707	7.291	attempt peck
21	8	7.307	7.507	horizontal bob
21	8	7.608	7.824	vertical bob
21	8	7.841	8.008	attempt peck
21	8	8.025	8.342	peck
21	8	8.392	8.592	vertical bob
21	8	8.825	9.409	horizontal bob
21	8	9.426	10.01	peck
21	8	10.027	10.244	horizontal bob
21	8	10.46	11.094	head jerk
21	8	11.178	11.311	peck
21	8	11.662	11.929	attempt peck
21	8	11.979	12.246	horizontal bob
21	8	12.329	12.462	head jerk
21	8	12.479	12.763	horizontal bob
21	8	12.779	13.564	head jerk
21	8	13.83	14.014	vertical bob
21	8	14.014	14.298	peck
21	8	14.464	14.648	vertical bob
21	8	14.648	15.082	peck
21	8	15.082	15.265	horizontal bob
21	8	15.415	15.566	vertical bob
21	8	15.582	18.785	peck
21	8	18.802	19.403	horizontal bob
21	8	19.469	19.603	head jerk
21	8	19.703	20.387	attempt peck
21	8	21.555	22.556	move
21	8	23.023	24.274	move
21	8	25.392	26.026	attempt peck
21	8	28.495	30.113	move
21	8	28.829	29.012	head jerk
21	8	29.613	30.18	horizontal bob
21	8	31.348	31.718	preen self
21	9	0.017	5.422	head jerk
21	9	5.672	5.856	peck
21	9	5.956	8.175	head jerk
21	9	8.292	8.659	horizontal bob
21	9	8.859	10.06	peck
21	9	10.26	11.795	head jerk
21	9	13.197	14.248	peck
21	9	14.264	14.448	horizontal bob
21	9	15.215	15.399	peck
21	9	16.867	17.618	horizontal bob
21	9	17.701	17.951	vertical bob
21	9	17.985	18.235	horizontal bob
21	9	18.318	18.635	attempt peck
21	9	18.685	19.736	head jerk
21	9	19.887	21.205	peck
21	9	21.121	23.39	move
21	9	23.59	23.874	horizontal bob
21	9	24.024	24.575	head jerk
21	9	24.591	25.259	peck
21	9	27.244	27.628	peck
21	9	27.644	27.945	vertical bob
21	9	28.478	29.329	move
21	9	30.547	31.381	move
21	9	30.647	31.298	horizontal bob
21	9	31.448	33.25	peck
21	9	34.868	35.419	horizontal bob
21	9	37.02	38.639	move
21	9	39.106	39.74	horizontal bob
21	9	39.84	40.173	head jerk
21	9	40.173	40.974	vertical bob
21	9	40.958	42.142	move
21	9	41.425	41.909	peck
21	9	42.142	42.426	horizontal bob
21	9	43.01	43.827	attempt peck
21	10	0.017	1.919	allofeed
21	10	1.952	2.302	vertical bob
21	10	2.319	6.123	allofeed
21	10	6.156	6.29	head jerk
21	10	6.707	6.89	vertical bob
21	10	6.907	7.04	peck
21	10	7.057	7.174	vertical bob
21	10	7.191	11.812	allofeed
21	10	12.129	12.379	peck
21	10	12.613	13.68	move
21	10	13.58	14.565	peck
21	10	14.748	15.182	attempt peck
21	10	15.148	16.7	move
21	10	16.35	16.783	peck
21	10	16.8	17	horizontal bob
21	10	17.117	17.417	peck
21	10	17.551	17.784	vertical bob
21	10	18.185	18.268	peck
21	10	18.285	18.368	vertical bob
21	10	18.368	22.739	allofeed
21	10	18.735	19.019	move
21	10	23.207	23.44	horizontal bob
21	10	23.507	25.025	peck
21	10	23.757	25.926	move
21	10	26.043	26.176	peck
21	10	26.276	26.51	horizontal bob
21	10	28.795	29.046	horizontal bob
21	10	29.596	29.763	head jerk
21	10	29.93	30.53	horizontal bob
21	10	30.914	31.081	attempt peck
21	10	33.467	33.7	peck
21	10	33.717	33.85	horizontal bob
21	10	33.951	35.152	vertical bob
21	10	35.168	37.187	allofeed
21	10	40.29	40.707	head jerk
21	10	41.341	41.792	attempt peck
21	10	41.925	42.409	peck
21	10	42.609	43.227	horizontal bob
21	10	43.343	44.294	move
21	10	44.228	45.495	peck
21	10	45.662	45.812	vertical bob
21	10	45.829	46.129	peck
21	10	46.563	46.73	vertical bob
21	10	46.747	51.235	allofeed
21	10	47.13	47.598	move
21	10	48.465	49.283	move
21	10	49.6	49.917	move
21	10	51.251	51.535	vertical bob
21	10	51.568	55.405	allofeed
21	10	55.422	55.606	vertical bob
21	10	55.639	56.84	allofeed
21	10	56.907	57.074	vertical bob
21	10	57.09	62.112	allofeed
21	10	60.711	61.194	move
21	10	62.996	63.78	peck
21	10	63.78	64.598	head jerk
21	10	64.665	64.965	peck
21	10	65.616	65.766	head jerk
21	10	65.882	67	attempt peck
21	10	67.084	67.701	peck
21	10	67.851	68.035	vertical bob
21	10	68.051	76.143	allofeed
21	10	69.002	70.27	move
21	10	70.938	71.705	move
21	10	76.677	76.927	move
21	10	77.177	77.444	jump
21	10	77.978	78.378	move
21	10	78.412	78.578	jump
21	10	78.729	79.029	jump
21	10	79.046	83.533	move
21	10	81.114	81.348	peck
21	10	82.249	82.633	peck
21	10	82.766	83.25	horizontal bob
21	10	83.867	84.051	peck
21	10	84.067	84.151	vertical bob
21	10	84.167	94.578	allofeed
21	10	86.586	87.721	move
21	10	89.489	90.007	move
21	10	93.91	94.311	move
21	10	95.078	96.58	peck
21	10	96.98	100.984	allofeed
21	10	102.669	102.836	vertical bob
21	10	102.853	110.31	allofeed
21	10	107.774	108.475	move
21	10	111.461	112.929	peck
21	10	113.196	114.765	move
21	10	114.681	114.798	vertical bob
21	10	114.881	115.098	peck
21	10	115.115	115.382	vertical bob
21	10	115.399	124.057	allofeed
21	10	123.774	124.424	move
21	10	125.959	126.31	move
21	10	126.41	126.643	jump
21	10	126.86	127.194	move
21	10	127.227	127.427	jump
21	10	127.661	127.928	jump
21	10	127.928	128.278	move
21	10	128.328	128.528	jump
21	10	128.729	128.979	jump
21	10	129.146	129.88	move
21	10	130.464	130.781	jump
21	10	130.847	131.281	move
21	10	132.299	134.851	allofeed
21	10	134.868	134.985	vertical bob
21	10	134.985	140.774	allofeed
21	10	142.676	142.876	attempt peck
21	10	142.893	143.043	horizontal bob
21	10	144.845	147.748	move
21	10	146.613	147.431	horizontal bob
21	10	147.814	148.031	jump
21	10	148.181	148.648	move
21	10	150.183	150.384	jump
21	10	150.5	150.684	jump
21	10	150.934	152.636	move
21	10	153.487	153.954	move
21	10	154.054	154.287	jump
21	10	154.371	155.238	move
21	10	155.255	155.472	eat
12	1	1.315	2.9	allopreen
12	1	3.083	9.456	being preened
12	1	10.424	12.175	being preened
12	1	13.927	15.913	allopreen
12	1	16.296	25.889	allofeed
12	1	26.456	33.28	allofeed
12	1	33.463	34.014	head jerk
12	1	34.398	35.866	peck
12	1	35.883	36.483	head jerk
12	1	36.5	36.95	peck
12	1	37.067	37.801	peck
12	1	38.769	39.202	peck
12	1	39.536	40.203	peck
12	1	40.32	41.488	head jerk
12	1	41.521	44.007	move
12	1	42.456	42.789	head jerk
12	1	43.006	43.273	horizontal bob
12	1	46.977	48.679	move
12	1	50.881	51.214	move
12	1	51.131	51.565	peck
12	1	57.487	57.721	peck
12	2	0.967	1.833	peck
12	2	1.85	5.733	being preened
12	2	7.333	9.617	being preened
12	2	10.45	12.133	being preened
12	2	13.467	16.45	being preened
12	2	16.6	20.517	peck
12	2	21.017	23.683	peck
12	2	23.767	24.467	head jerk
12	2	24.717	25.817	peck
12	2	25.983	26.483	peck
12	2	26.617	28.083	head jerk
12	2	28.2	28.733	peck
12	2	29.333	29.917	move
12	2	30.267	31.083	jump
12	2	32.617	32.983	horizontal bob
12	3	2.703	3.287	jump
12	3	3.32	3.77	move
12	3	4.938	6.139	peck
12	3	7.741	7.975	peck
12	3	9.376	9.826	peck
12	3	10.143	10.36	peck
12	3	10.577	11.078	head jerk
12	3	11.078	11.528	peck
12	3	11.695	12.913	move
12	3	12.913	17.267	head jerk
12	3	17.568	17.885	horizontal bob
12	3	18.368	25.075	head jerk
12	3	25.275	25.542	horizontal bob
12	3	25.609	26.093	head jerk
12	3	26.026	27.961	move
12	3	26.526	26.977	horizontal bob
12	3	27.127	27.411	horizontal bob
12	3	27.427	27.661	horizontal bob
12	3	27.678	27.928	horizontal bob
12	3	28.178	32.983	head jerk
12	3	33.066	33.45	jump
12	3	34.685	35.085	move
12	3	35.736	36.637	preen self
12	4	1.902	2.469	horizontal bob
12	4	4.171	4.571	move
12	4	6.49	6.907	jump
12	4	6.957	7.457	peck
12	4	7.558	7.791	allopreen
12	4	7.791	7.991	peck
12	4	8.308	8.759	move
12	4	9.026	9.343	jump
12	4	14.164	14.748	move
12	4	17.1	17.451	jump
12	4	17.517	17.935	peck
12	4	18.335	19.069	move
12	4	19.102	19.553	jump
12	4	20.704	21.004	jump
12	4	23.173	23.49	move
12	4	27.761	28.045	jump
12	4	29.63	29.98	jump
12	4	29.98	30.781	head jerk
12	4	30.831	31.081	move
12	4	33.1	33.433	jump
12	4	36.703	37.154	move
12	4	38.138	39.289	preen self
12	4	39.473	39.84	jump
12	4	39.89	40.107	peck
12	4	42.309	43.076	peck
12	4	43.994	44.311	move
12	4	45.545	45.846	peck
12	4	52.986	53.353	peck
12	4	54.254	54.705	peck
12	4	54.888	55.572	head jerk
12	4	55.589	55.806	peck
12	4	56.673	56.99	attempt peck
12	4	57.207	57.591	horizontal bob
12	4	57.925	58.375	jump
12	4	60.544	60.861	jump
12	4	61.445	61.845	move
12	4	64.898	65.265	jump
12	4	65.649	66.183	jump
12	4	66.149	66.683	move
12	4	69.469	70.487	head jerk
12	5	0.017	0.317	jump
12	5	2.002	2.236	move
12	5	4.021	4.438	jump
12	5	12.145	13.013	move
12	5	13.146	14.464	head jerk
12	5	14.648	14.948	horizontal bob
12	5	15.716	16.049	horizontal bob
12	5	16.35	16.65	horizontal bob
12	5	16.984	17.251	horizontal bob
12	5	17.784	22.639	head jerk
12	5	24.925	25.225	peck
12	5	25.909	26.677	peck
12	5	28.395	29.046	peck
12	5	31.348	31.732	jump
12	5	31.815	32.216	move
12	5	32.332	32.599	horizontal bob
12	5	36.253	36.52	jump
12	5	36.57	37.854	move
12	5	37.554	37.771	vertical bob
12	5	37.788	38.388	peck
12	5	38.939	39.306	head jerk
12	5	39.323	39.706	peck
12	5	39.873	42.025	head jerk
12	5	42.226	42.626	vertical bob
12	5	42.626	43.677	allofeed
12	5	44.328	44.778	vertical bob
12	5	44.661	45.412	attempt mount
12	5	44.795	45.729	allofeed
12	5	46.246	46.53	peck
12	5	47.614	47.998	fly
12	5	49.149	49.266	jump
12	5	50.617	50.884	jump
12	5	51.168	51.485	jump
12	5	51.518	51.668	move
12	5	51.668	51.952	jump
12	5	52.019	52.269	jump
12	5	52.286	52.569	move
12	5	52.903	53.353	fly
12	5	53.587	53.787	jump
12	5	53.954	54.288	jump
12	5	54.588	54.972	move
12	5	54.988	55.205	jump
12	5	55.339	55.789	fly
12	5	56.089	56.306	move
12	5	56.323	56.54	jump
12	5	57.007	57.274	jump
12	5	57.374	57.758	move
12	5	57.774	58.091	jump
12	5	58.158	58.408	jump
12	5	58.458	58.625	move
12	5	58.709	58.892	jump
12	5	59.092	59.326	jump
12	5	59.443	59.893	fly
12	5	60.427	60.577	move
12	5	60.594	60.877	jump
12	5	61.094	61.461	jump
12	5	61.795	62.079	fly
12	5	62.329	62.629	move
12	5	63.113	63.363	jump
12	5	63.463	63.797	move
12	5	67.834	68.135	fly
12	5	69.286	69.603	jump
12	5	70.02	70.42	jump
12	5	72.239	72.906	move
12	6	1.544	10.036	being preened
12	6	11.187	11.47	head jerk
12	6	12.071	13.622	peck
12	6	13.639	15.991	head jerk
12	6	16.025	16.409	peck
12	6	16.659	16.926	head jerk
12	6	17.443	17.676	vertical bob
12	6	17.927	18.577	head jerk
12	6	18.728	18.911	peck
12	6	19.078	20.446	head jerk
12	6	20.513	20.679	peck
12	7	0.167	1.869	preen self
12	7	2.202	2.703	peck
12	7	2.753	9.209	being preened
12	7	14.331	15.082	being preened
12	7	16.133	29.046	being preened
12	7	29.196	32.833	head jerk
12	7	33.183	33.55	horizontal bob
12	7	33.784	34.952	preen self
12	7	34.968	35.202	horizontal bob
12	7	35.669	35.969	preen self
12	8	2.236	2.903	peck
12	8	3.837	7.991	allofeed
12	8	8.008	10.761	head jerk
12	8	11.895	15.966	preen self
12	9	0	0.32	peck
12	9	0.37	2.78	being preened
12	9	4.19	5.07	allopreen
12	9	5.65	14.1	allofeed
12	9	14.72	17.34	head jerk
12	9	17.35	18.1	peck
12	9	18.25	18.57	head jerk
12	9	18.77	19.07	vertical bob
12	9	19.08	19.63	peck
12	9	19.78	23.52	head jerk
12	9	23.92	24.1	attempt peck
12	9	24.32	26.08	head jerk
12	9	26.64	26.81	attempt peck
12	9	30.44	31.998	preen self
12	10	5.04	5.59	peck
12	10	9.96	10.55	jump
12	10	11.21	11.8	move
12	10	12.22	12.51	move
12	10	12.61	13.19	jump
12	10	13.77	14.37	move
12	10	14.66	15.59	head jerk
12	10	19.51	19.86	jump
12	10	19.89	20.481	move
17	1	0.017	0.3	move
17	1	1.001	1.151	head jerk
17	1	3.871	4.421	head jerk
17	1	4.705	4.888	jump
17	1	5.222	5.589	move
17	1	7.507	7.708	peck
17	1	9.359	9.593	peck
17	1	11.261	11.595	jump
17	1	11.962	12.079	head jerk
17	1	15.349	15.482	head jerk
17	1	16.85	17.1	jump
17	1	17.417	17.568	head jerk
17	1	17.451	18.252	move
17	1	19.236	19.436	peck
17	1	19.87	21.104	peck
17	1	23.24	23.824	peck
17	1	23.874	24.041	vertical bob
17	1	24.057	24.141	peck
17	1	24.157	24.474	vertical bob
17	1	25.008	25.175	head jerk
17	1	25.475	25.692	vertical bob
17	1	25.709	26.41	peck
17	1	26.41	26.577	head jerk
17	1	27.16	27.261	peck
17	1	27.277	27.461	horizontal bob
17	1	27.611	27.678	peck
17	1	27.694	27.794	vertical bob
17	1	27.811	28.745	allopreen
17	1	28.979	29.162	peck
17	1	29.396	29.513	peck
17	1	29.529	29.63	vertical bob
17	1	29.646	29.763	peck
17	1	29.78	29.93	vertical bob
17	1	31.348	31.498	head jerk
17	1	31.782	31.965	vertical bob
17	1	31.982	32.032	peck
17	1	32.049	32.199	vertical bob
17	1	33.016	33.8	peck
17	1	34.534	34.768	jump
17	1	35.319	35.469	head jerk
17	1	37.054	37.187	head jerk
17	1	37.971	38.155	head jerk
17	1	41.408	41.592	peck
17	1	43.06	43.227	peck
17	1	43.227	43.443	horizontal bob
[truncated: 1,757 more rows]

## Sheet: Bird ID
Bird ID	Bird (nick name)		Recording Date
13	EV	Bird 1	13th July
18	EV	Bird 1	18th July
15	HE	Bird 2	15th July
21	HE	Bird 2	21st July
12	RO	Bird 3	12th July
17	RO	Bird 3	17th July
142	SR	Bird 4	14th July
192	SR	Bird 4	19th July
16	WI	Bird 5	16th July
20	WI	Bird 5	20th July
